# Supplementary material for: Plasmodium falciparum-Infected Erythrocytes and IL-12/IL-18 Induce Diverse Transcriptomes in Human NK Cells: IFN-α/β Pathway versus TREM Signaling
Source: PLoS One. 2011 Sep 16;6(9):e24963. doi: 10.1371/journal.pone.0024963 (PMC3174986; doi:10.1371/journal.pone.0024963)
Supplement: Table S1 — Complete list of P. falciparum -iRBCs induced genes. (XLS) [file pone.0024963.s003.xls]

## Sheet: Table S1-Genes (3D7)
Table S1 - Complete list of Plasmodium falciparum-iRBCs induced genes
Gene Symbol	Entrez Gene Name	Affymetrix	Fold Change	Networks	Location	Type(s)
IFIT1	interferon-induced protein with tetratricopeptide repeats 1	7929065	34,502	1, 3, 4	Cytoplasm	other
RSAD2	radical S-adenosyl methionine domain containing 2	8040080	21,546	2	unknown	enzyme
IFIT3	interferon-induced protein with tetratricopeptide repeats 3	7929052	19,711	1, 2, 3	Cytoplasm	other
OAS3 (includes EG:4940)	2'-5'-oligoadenylate synthetase 3, 100kDa	7958895	15,479	1	Cytoplasm	enzyme
MX1	myxovirus (influenza virus) resistance 1, interferon-inducible protein p78 (mouse)	8068713	15,418	1, 4, 10	Nucleus	enzyme
IFI44L	interferon-induced protein 44-like	7902541	15,334	6	unknown	other
IFIT2	interferon-induced protein with tetratricopeptide repeats 2	7929047	12,473	1, 2, 3	unknown	other
IFI6	interferon, alpha-inducible protein 6	7914127	12,105	1, 3, 5	Cytoplasm	other
OAS1	2',5'-oligoadenylate synthetase 1, 40/46kDa	7958884	11,604	1, 2, 3	Cytoplasm	enzyme
IFI44	interferon-induced protein 44	7902553	11,324	1, 2	Cytoplasm	other
MX2	myxovirus (influenza virus) resistance 2 (mouse)	8068697	11,005	1, 2, 3, 9, 10	Nucleus	enzyme
HERC5	hect domain and RLD 5	8096361	9,428	2	Cytoplasm	enzyme
WARS	tryptophanyl-tRNA synthetase	7981290	9,267	7	Cytoplasm	enzyme
TNFSF10	tumor necrosis factor (ligand) superfamily, member 10	8092169	8,482	6	Extracellular Space	cytokine
USP18	ubiquitin specific peptidase 18	8071155	7,675	3	Cytoplasm	peptidase
CXCL10	chemokine (C-X-C motif) ligand 10	8101126	7,256	4	Extracellular Space	cytokine
SPATS2L	spermatogenesis associated, serine-rich 2-like	8047272	7,029	5	unknown	other
HERC6	hect domain and RLD 6	8096335	6,994	1	unknown	enzyme
STAT2	signal transducer and activator of transcription 2, 113kDa	7964119	6,617	4	Nucleus	transcription regulator
CMPK2	cytidine monophosphate (UMP-CMP) kinase 2, mitochondrial	8050102	6,492	1	Cytoplasm	kinase
PLSCR1	phospholipid scramblase 1	8091327	6,383	5	Plasma Membrane	enzyme
PNPT1	polyribonucleotide nucleotidyltransferase 1	8052331	6,358	3	Cytoplasm	enzyme
IFI35	interferon-induced protein 35	8007446	5,611	2, 3	Nucleus	other
OASL	2'-5'-oligoadenylate synthetase-like	7967117	5,406	5	unknown	enzyme
PARP9	poly (ADP-ribose) polymerase family, member 9	8090018	5,398	1, 2, 8	Nucleus	other
EIF2AK2	eukaryotic translation initiation factor 2-alpha kinase 2	8051501	5,316	4	Cytoplasm	kinase
ISG15	ISG15 ubiquitin-like modifier	7896817	5,260	4	Extracellular Space	other
RASGRP3	RAS guanyl releasing protein 3 (calcium and DAG-regulated)	8041422	5,173	4	Cytoplasm	other
DDX60L	DEAD (Asp-Glu-Ala-Asp) box polypeptide 60-like	8103601	5,124		unknown	other
IFIH1	interferon induced with helicase C domain 1	8056285	5,029	2	Nucleus	enzyme
OAS2	2'-5'-oligoadenylate synthetase 2, 69/71kDa	7958913	4,971	1, 2, 3	Cytoplasm	enzyme
SLC38A5	solute carrier family 38, member 5	8172425	4,793	10	unknown	transporter
SAMD9L	sterile alpha motif domain containing 9-like	8140971	4,739		unknown	other
IFITM3	interferon induced transmembrane protein 3 (1-8U)	7945371	4,706	1, 3, 4	Plasma Membrane	other
CCR1	chemokine (C-C motif) receptor 1	8086600	4,556	6	Plasma Membrane	G-protein coupled receptor
DDX58	DEAD (Asp-Glu-Ala-Asp) box polypeptide 58	8160559	4,484	2	Cytoplasm	enzyme
DDX60	DEAD (Asp-Glu-Ala-Asp) box polypeptide 60	8103563	4,346	1	unknown	enzyme
IFIT5	interferon-induced protein with tetratricopeptide repeats 5	7929072	4,232	1, 2	unknown	other
DHX58	DEXH (Asp-Glu-X-His) box polypeptide 58	8015511	4,219	2	Cytoplasm	enzyme
MT2A	metallothionein 2A	7995783	4,103	7	Cytoplasm	other
LAP3	leucine aminopeptidase 3	8094259	4,103	12	Cytoplasm	peptidase
DTX3L	deltex 3-like (Drosophila)	8082075	3,993	8	Cytoplasm	other
BST2	bone marrow stromal cell antigen 2	8035304	3,980	5	Plasma Membrane	other
TRIM25	tripartite motif-containing 25	8016847	3,960	1	Cytoplasm	transcription regulator
HAPLN3	hyaluronan and proteoglycan link protein 3	7991224	3,954	8	Extracellular Space	other
ENDOD1	endonuclease domain containing 1	7943293	3,901	3	Extracellular Space	enzyme
LY6E	lymphocyte antigen 6 complex, locus E	8148572	3,890	10	Plasma Membrane	other
TRAFD1	TRAF-type zinc finger domain containing 1	7958828	3,849	2	unknown	other
PI4K2B	phosphatidylinositol 4-kinase type 2 beta	8094378	3,848	8	Cytoplasm	kinase
HELB	helicase (DNA) B	7956894	3,797	8	Nucleus	enzyme
STAP1	signal transducing adaptor family member 1	8095343	3,790	8	Cytoplasm	other
IL2RA	interleukin 2 receptor, alpha	7931914	3,740	7	Plasma Membrane	transmembrane receptor
CD38	CD38 molecule	8094240	3,736	6	Plasma Membrane	enzyme
PARP14	poly (ADP-ribose) polymerase family, member 14	8082100	3,726	6	Cytoplasm	other
XAF1	XIAP associated factor 1	8004184	3,671	6	Nucleus	other
PARP12	poly (ADP-ribose) polymerase family, member 12	8143327	3,639	6	Nucleus	other
NMI	N-myc (and STAT) interactor	8055702	3,584	4	Cytoplasm	transcription regulator
ZNFX1	zinc finger, NFX1-type containing 1	8066905	3,559	11	Nucleus	transcription regulator
RTP4	receptor (chemosensory) transporter protein 4	8084732	3,460	2	Plasma Membrane	other
GCH1	GTP cyclohydrolase 1	7979269	3,440	5	Cytoplasm	enzyme
CCL3	chemokine (C-C motif) ligand 3	8014369	3,424	6	Extracellular Space	cytokine
JAK2	Janus kinase 2	8154178	3,195	7	Cytoplasm	kinase
GBP4 (includes EG:115361)	guanylate binding protein 4	7917561	3,184	2	Cytoplasm	enzyme
IFITM1	interferon induced transmembrane protein 1 (9-27)	7937335	3,157	1, 4	Plasma Membrane	other
SP110	SP110 nuclear body protein	8059650	3,131	1, 2	Nucleus	other
CD274	CD274 molecule	8154233	3,109	6, 9	Plasma Membrane	other
PGAP1	post-GPI attachment to proteins 1	8057959	3,107	13	Cytoplasm	enzyme
ISG20	interferon stimulated exonuclease gene 20kDa	7985777	3,041	2, 9	Nucleus	enzyme
GNB4	guanine nucleotide binding protein (G protein), beta polypeptide 4	8092251	3,031	10	Plasma Membrane	enzyme
PPM1K	protein phosphatase, Mg2+/Mn2+ dependent, 1K	8101701	2,985	10	unknown	phosphatase
SAMD9	sterile alpha motif domain containing 9	8140967	2,980	1	unknown	other
BPGM	2,3-bisphosphoglycerate mutase	8136341	2,924	9	unknown	phosphatase
FASLG	Fas ligand (TNF superfamily, member 6)	7907430	2,865	6	Extracellular Space	cytokine
TRIM21	tripartite motif-containing 21	7945962	2,828	4	Nucleus	other
LGALS9	lectin, galactoside-binding, soluble, 9	8005809	2,821	6	Extracellular Space	other
UNC93B1	unc-93 homolog B1 (C. elegans)	7949904	2,814	3	unknown	other
PRIC285 (includes EG:85441)	peroxisomal proliferator-activated receptor A interacting complex 285	8067680	2,798	3	Nucleus	transcription regulator
TRIM5	tripartite motif-containing 5	7946089	2,764	11	Cytoplasm	other
DYNLT1	dynein, light chain, Tctex-type 1	8130499	2,702	3	Cytoplasm	other
YEATS2	YEATS domain containing 2	8084232	2,617	11	Nucleus	other
TDRD7	tudor domain containing 7	8156688	2,616	1	Cytoplasm	other
CHMP5	chromatin modifying protein 5	8154785	2,585	3	Cytoplasm	other
MLKL	mixed lineage kinase domain-like	8002778	2,575	10	unknown	kinase
DENND5A	DENN/MADD domain containing 5A	7946478	2,565	10	unknown	other
FTSJD2	FtsJ methyltransferase domain containing 2	8119198	2,537	11	unknown	other
CCL4	chemokine (C-C motif) ligand 4	8006602	2,526	6	Extracellular Space	cytokine
SP140	SP140 nuclear body protein	8048898	2,518	1	Nucleus	transcription regulator
IRF7	interferon regulatory factor 7	7945462	2,510	2	Nucleus	transcription regulator
APOL6	apolipoprotein L, 6	8072710	2,504	1	Extracellular Space	transporter
GBP2	guanylate binding protein 2, interferon-inducible	7917530	2,489	7	Cytoplasm	enzyme
IL12RB2	interleukin 12 receptor, beta 2	7902205	2,486	4, 9	Plasma Membrane	transmembrane receptor
SPTLC2	serine palmitoyltransferase, long chain base subunit 2	7980438	2,485	9	Cytoplasm	enzyme
MOV10	Mov10, Moloney leukemia virus 10, homolog (mouse)	7904050	2,482	9	Nucleus	enzyme
UBE2L6	ubiquitin-conjugating enzyme E2L 6	7948274	2,468	1	Cytoplasm	enzyme
FAS	Fas (TNF receptor superfamily, member 6)	7929032	2,466	7	Plasma Membrane	transmembrane receptor
CXORF21	chromosome X open reading frame 21	8171896	2,464	16	unknown	enzyme
N4BP1	NEDD4 binding protein 1	8001317	2,454	8	Cytoplasm	other
MYD88	myeloid differentiation primary response gene (88)	8078729	2,445	4	Plasma Membrane	other
PHF11 (includes EG:51131)	PHD finger protein 11	7969129	2,431	1	unknown	other
CNP	2',3'-cyclic nucleotide 3' phosphodiesterase	8007188	2,421	4	Cytoplasm	enzyme
FBXO6	F-box protein 6	7897728	2,411	3	Cytoplasm	enzyme
ZBP1	Z-DNA binding protein 1	8067221	2,405	2	unknown	other
TMEM62	transmembrane protein 62	7983157	2,378	8	unknown	enzyme
TAP1	transporter 1, ATP-binding cassette, sub-family B (MDR/TAP)	8178867	2,360	4	Cytoplasm	transporter
ETV7	ets variant 7	8125993	2,359	8	Nucleus	transcription regulator
RNF213	ring finger protein 213	8010426	2,355	1	Plasma Membrane	other
APOL1	apolipoprotein L, 1	8072735	2,332	11	Extracellular Space	transporter
PARP11	poly (ADP-ribose) polymerase family, member 11	7960383	2,331	6	unknown	other
IFI27	interferon, alpha-inducible protein 27	7976443	2,324	2	Cytoplasm	other
CASP10	caspase 10, apoptosis-related cysteine peptidase	8047403	2,317	6	Cytoplasm	peptidase
ADAR	adenosine deaminase, RNA-specific	7920531	2,286	3	Nucleus	enzyme
ACTA2	actin, alpha 2, smooth muscle, aorta	7934906	2,274	7	Cytoplasm	other
SOCS2	suppressor of cytokine signaling 2	7957551	2,258	7	Cytoplasm	other
CASP1	caspase 1, apoptosis-related cysteine peptidase (interleukin 1, beta, convertase)	7951397	2,231	7	Cytoplasm	peptidase
LPIN2	lipin 2	8022022	2,223	1	Nucleus	phosphatase
SP100	SP100 nuclear antigen	8048940	2,211	5	Nucleus	transcription regulator
IRF9	interferon regulatory factor 9	7973618	2,211	4	Nucleus	transcription regulator
HM13	histocompatibility (minor) 13	8061542	2,207	9	Cytoplasm	peptidase
PIK3AP1	phosphoinositide-3-kinase adaptor protein 1	7935337	2,199	7	Cytoplasm	other
SLFN12L	schlafen family member 12-like	8014257	2,179	1	Nucleus	enzyme
CAPN2	calpain 2, (m/II) large subunit	7909967	2,157	12	Cytoplasm	peptidase
TMEM123	transmembrane protein 123	7951207	2,142	8	Plasma Membrane	other
TIPARP	TCDD-inducible poly(ADP-ribose) polymerase	8083569	2,135	6	unknown	other
HSH2D (includes EG:84941)	hematopoietic SH2 domain containing	8026533	2,112	6	Cytoplasm	other
DRAP1	DR1-associated protein 1 (negative cofactor 2 alpha)	7941460	2,101	11	Nucleus	transcription regulator
SLAMF7	SLAM family member 7	7906613	2,101	9	Plasma Membrane	other
SCARB2	scavenger receptor class B, member 2	8101158	2,099	3	Plasma Membrane	other
E2F5	E2F transcription factor 5, p130-binding	8147101	2,086	8	Nucleus	transcription regulator
USP15	ubiquitin specific peptidase 15	7956670	2,073	5	Cytoplasm	peptidase
PSME2	proteasome (prosome, macropain) activator subunit 2 (PA28 beta)	7978123	2,073	1, 5	Cytoplasm	peptidase
NAPA	N-ethylmaleimide-sensitive factor attachment protein, alpha	8037913	2,069	5	Cytoplasm	transporter
ZNF267	zinc finger protein 267	7995258	2,057	10	Nucleus	other
CD2AP	CD2-associated protein	8120102	2,052	4	Cytoplasm	other
RALB	v-ral simian leukemia viral oncogene homolog B (ras related; GTP binding protein)	8044919	2,028	7, 12	Cytoplasm	enzyme
KCNA3	potassium voltage-gated channel, shaker-related subfamily, member 3	7918457	2,020	3	Plasma Membrane	ion channel
SLC7A5	solute carrier family 7 (cationic amino acid transporter, y+ system), member 5	8003298	2,019	10	Plasma Membrane	transporter
TRIM14	tripartite motif-containing 14	8162729	2,011	1	Cytoplasm	other
PSMA2	proteasome (prosome, macropain) subunit, alpha type, 2	8139232	2,009	5	Cytoplasm	peptidase
TRANK1	tetratricopeptide repeat and ankyrin repeat containing 1	8086125	1,994		Nucleus	transcription regulator
CD69	CD69 molecule	7961075	1,992	4	Plasma Membrane	transmembrane receptor
ANKFY1	ankyrin repeat and FYVE domain containing 1	8011599	1,990	15	Nucleus	transcription regulator
GBP3	guanylate binding protein 3	7917503	1,982	2	Cytoplasm	enzyme
PARP10	poly (ADP-ribose) polymerase family, member 10	8153609	1,980	6	Nucleus	other
DNAJA1	DnaJ (Hsp40) homolog, subfamily A, member 1	8154765	1,979	5	Nucleus	other
CNDP2	CNDP dipeptidase 2 (metallopeptidase M20 family)	8021727	1,975	12	Cytoplasm	peptidase
GNG5	guanine nucleotide binding protein (G protein), gamma 5	7917232	1,971	10	Plasma Membrane	enzyme
NUB1	negative regulator of ubiquitin-like proteins 1	8137414	1,971	5	Nucleus	other
CCND2	cyclin D2	7953200	1,969	7	Nucleus	other
SLC25A28	solute carrier family 25, member 28	7935639	1,943	11	unknown	other
PTGER2	prostaglandin E receptor 2 (subtype EP2), 53kDa	7974366	1,926	4	Plasma Membrane	G-protein coupled receptor
MICB	MHC class I polypeptide-related sequence B	8118116	1,919	2	Plasma Membrane	transmembrane receptor
IFITM2	interferon induced transmembrane protein 2 (1-8D)	7937330	1,889	2, 3, 8	Plasma Membrane	other
TLR3	toll-like receptor 3	8098611	1,887	4	Plasma Membrane	transmembrane receptor
PSMA6	proteasome (prosome, macropain) subunit, alpha type, 6	7973936	1,885	5	Cytoplasm	peptidase
L3MBTL3	l(3)mbt-like 3 (Drosophila)	8122013	1,878	9	Nucleus	other
STARD4	StAR-related lipid transfer (START) domain containing 4	8113491	1,878	11	Cytoplasm	transporter
C1GALT1	core 1 synthase, glycoprotein-N-acetylgalactosamine 3-beta-galactosyltransferase, 1	8131475	1,866	17	Plasma Membrane	enzyme
CALCOCO2	calcium binding and coiled-coil domain 2	8008113	1,861	5	Nucleus	other
SMCHD1	structural maintenance of chromosomes flexible hinge domain containing 1	8019885	1,847		unknown	other
CREM	cAMP responsive element modulator	7926983	1,816	12	Nucleus	transcription regulator
HSPA8	heat shock 70kDa protein 8	7952325	1,811	5	Cytoplasm	enzyme
TMX1	thioredoxin-related transmembrane protein 1	7974303	1,792	3	Cytoplasm	enzyme
STAT3	signal transducer and activator of transcription 3 (acute-phase response factor)	8015607	1,780	7	Nucleus	transcription regulator
C21ORF91	chromosome 21 open reading frame 91	8069574	1,775	9	unknown	other
FAM3C	family with sequence similarity 3, member C	8166442	1,766	11	Extracellular Space	cytokine
SQRDL (includes EG:58472)	sulfide quinone reductase-like (yeast)	7983512	1,765	8	Cytoplasm	enzyme
CTSS	cathepsin S	7919800	1,762	12	Cytoplasm	peptidase
PSMB9	proteasome (prosome, macropain) subunit, beta type, 9	8178211	1,761	5	Cytoplasm	peptidase
IPCEF1	interaction protein for cytohesin exchange factors 1	8130408	1,748	3	Cytoplasm	enzyme
CARD16	caspase recruitment domain family, member 16	7951408	1,737	7	unknown	other
NCAM1	neural cell adhesion molecule 1	7943892	1,725	7	Plasma Membrane	other
SLC35A4	solute carrier family 35, member A4	8108558	1,721	14	unknown	transporter
APOL2	apolipoprotein L, 2	8075720	1,712	6	Cytoplasm	other
USPL1	ubiquitin specific peptidase like 1	7968333	1,704	8, 12	unknown	other
FECH	ferrochelatase	8023466	1,700	10	Cytoplasm	enzyme
UBA7	ubiquitin-like modifier activating enzyme 7	8087485	1,698	2	Cytoplasm	enzyme
PTPN2	protein tyrosine phosphatase, non-receptor type 2	8022393	1,684	4	Cytoplasm	phosphatase
SIPA1L1	signal-induced proliferation-associated 1 like 1	7975459	1,662	10	Cytoplasm	other
PAPD5	PAP associated domain containing 5	7995479	1,632	11	Nucleus	enzyme
MAGT1	magnesium transporter 1	8173713	1,628	3	Plasma Membrane	enzyme
KARS	lysyl-tRNA synthetase	8002919	1,623	8	Cytoplasm	enzyme
NDUFA9 (includes EG:4704)	NADH dehydrogenase (ubiquinone) 1 alpha subcomplex, 9, 39kDa	7953243	1,584	9	Cytoplasm	enzyme
DOCK9	dedicator of cytokinesis 9	7972487	1,579	9	Cytoplasm	other
CBX7	chromobox homolog 7	8076185	-1,789	5	Nucleus	other
KLRG1	killer cell lectin-like receptor subfamily G, member 1	7953835	-1,833	7	Plasma Membrane	other
RASGRP2	RAS guanyl releasing protein 2 (calcium and DAG-regulated)	7949104	-1,913	4	Cytoplasm	other
SYNE1	spectrin repeat containing, nuclear envelope 1	8130211	-1,917	7	Nucleus	other
HERC1	hect domain and RCC1 (CHC1)-like domain (RLD) 1	7989516	-1,963	5	Cytoplasm	other
CMKLR1	chemokine-like receptor 1	7966089	-2,029	9	Plasma Membrane	G-protein coupled receptor
AHNAK	AHNAK nucleoprotein	7948667	-2,266	2, 8	Nucleus	other
FGR	Gardner-Rasheed feline sarcoma viral (v-fgr) oncogene homolog	7914112	-2,489	4	Nucleus	kinase
PTGDR	prostaglandin D2 receptor (DP)	7974363	-2,583	2	Plasma Membrane	G-protein coupled receptor
