# Supplementary material for: Plasmodium falciparum-Infected Erythrocytes and IL-12/IL-18 Induce Diverse Transcriptomes in Human NK Cells: IFN-α/β Pathway versus TREM Signaling
Source: PLoS One. 2011 Sep 16;6(9):e24963. doi: 10.1371/journal.pone.0024963 (PMC3174986; doi:10.1371/journal.pone.0024963)
Supplement: Table S2 — Complete list of Networks related to P. falciparum -iRBCs induced genes. (XLS) [file pone.0024963.s004.xls]

## Sheet: Table S2-Networks (3D7)
Table S2 - Complete list of Networks related to Plasmodium falciparum-iRBCs induced genes
ID	Molecules in Network	Score	FM	Top Functions
1	ANXA11, APOL6, BCL2L13, CMPK2, DDX60, fatty acid, HERC6, IFI6, IFI44, IFIT1, IFIT2, IFIT3, IFIT5, IFITM1, IFITM3, IFNA2, LPIN2, MX1, MX2, OAS1, OAS2, OAS3 (includes EG:4940), PARP9, PHF11 (includes EG:51131), PSME2, RNF213, SAMD9, SLFN12L, SP110, SP140, TDRD7, TNF, TRIM14, TRIM25, UBE2L6	61	30	Antimicrobial Response, Inflammatory Response, Infection Mechanism
2	AHNAK, DDX58, DHX58, GBP3, GBP4 (includes EG:115361), HERC5, IFI27, IFI35, IFI44, IFIH1, IFIT2, IFIT3, IFIT5, IFITM2, Ifn, IFN TYPE 1, Interferon-α Induced, IRF, IRF7, IRG, ISG20, ISGF3, MICB, MX2, NFkB (complex), OAS1, OAS2, PARP9, PTGDR, RSAD2, RTP4, SP110, TRAFD1, UBA7, ZBP1	54	28	Antimicrobial Response, Inflammatory Response, Infection Mechanism
3	ADAR, CHMP5, CYCS (includes EG:54205), DYNLT1, EGF, ENDOD1, FBXO6, IFI6, IFI35, IFIT1, IFIT2, IFIT3, IFITM2, IFITM3, Interferon alpha, IPCEF1, ITGB1, KCNA3, MAGT1, MDH2, MIR124, MX2, nucleotidyltransferase, OAS1, OAS2, PNPT1, PPARA, PRIC285 (includes EG:85441), RNASEL, SCARB2, SLC2A4, TMX1, TRPC6, UNC93B1, USP18	44	24	Infection Mechanism, Organismal Injury and Abnormalities, RNA Damage and Repair
4	BCR, CD69, CD2AP, CNP, CXCL10, EIF2AK2, ERK1/2, FGR, IFIT1, IFITM1, IFITM3, IFN alpha/beta, IFN Beta, Ifnar, IgG, IgG1, IL12RB2, IRF9, ISG15, MHC Class I (complex), MX1, MYD88, NMI, PTGER2, PTPN2, Rap1, RASGRP2, RASGRP3, Sfk, STAT2, Stat1-Stat2, TAP1, TCR, TLR3, TRIM21	40	23	Infection Mechanism, Antimicrobial Response, Inflammatory Response
5	20s proteasome, 26s Proteasome, BST2, CALCOCO2, Caspase, CBX7, Creb, DNAJA1, GCH1, HERC1, Histone h3, Histone h4, Hsp70, Hsp90, HSPA8, IFI6, Immunoglobulin, Immunoproteasome Pa28/20s, Jnk, NAPA, NUB1, OASL, Pka, PLSCR1, PSMA2, PSMA6, PSMB9, PSME2, RNA polymerase II, Sapk, SP100, SPATS2L, Ubiquitin, USP15, Vegf	31	19	Post-Translational Modification, Protein Folding, Cell Morphology
6	Akt, APOL2, CASP10, CCL3, CCL4, CCR1, CD38, CD274, CHEMOKINE, Cytochrome c, FASLG, HSH2D (includes EG:84941), Hsp27, IFI44L, Ifn gamma, Ikb, IKK (complex), Ikk (family), IL1, IL12 (family), Interferon alpha, Lfa-1, LGALS9, Oas, PARP, PARP10, PARP11, PARP12, PARP14, TIPARP, Tlr, Tnf, Tnf receptor, TNFSF10, XAF1	30	18	Cellular Growth and Proliferation, Hematological System Development and Function, Cellular Movement
7	ACTA2, CARD16, CASP1, Cbp/p300, CCND2, FAS, Focal adhesion kinase, GBP2, Gm-csf, Growth hormone, Ige, IL12 (complex), IL2RA, JAK, JAK2, KLRG1, MT2A, NCAM1, P38 MAPK, p85 (pik3r), Pdgf, PDGF BB, PI3K, PIK3AP1, PLC gamma, Rac, RALB, SOCS, SOCS2, STAT, STAT3, STAT5a/b, SYNE1, Tgf beta, WARS	27	17	Cell Death, Cancer, Gastrointestinal Disease
8	Actin, AHNAK, ANG, APEH, BAMBI, CDK2, CFL1, DTX3L, E2F5, ETV7, HAPLN3, HELB, HNF4A, IFITM2, JUN, KARS, LBP, MDH2, N4BP1, ONECUT1, PARP9, PFDN4, PI4K2B, PLEKHO1, PPP2R5A, RARA, RUVBL1, SMARCA4, SQRDL (includes EG:58472), STAP1, TGFB1, TMEM62, TMEM123, TXNRD1, USPL1	26	16	Cell Morphology, Embryonic Development, Cell Death
9	BCL6, BPGM, C21ORF91, CCL6, CD274, CMKLR1, CXCR5, DARS2, DGKA, DNAJC3, DOCK9, ENO1, FGFR3, GRB2, HAVCR1, HM13, HTRA2, HTT, IL2, IL4, IL12RB2, ISG20, KLRB1C (includes EG:17059), L3MBTL3, MOV10, MTA3, MX2, NDUFA9 (includes EG:4704), P glycerolmutase, PRDM1, SLAMF7, SPTLC2, TUBA4A, VIPR2, XBP1	21	14	Cellular Development, Hematological System Development and Function, Hematopoiesis
10	ADCY1, ADCY2, beta-estradiol, DENND5A, DLG4, ENO1, EPO, FECH, GNB4, GNG4, GNG5, GNG10, GNG11, GNG12, GNG13, GPD2, L3MBTL, LY6E, MAL, MLKL, MX1, MX2, NLGN1, PITPNA, PPM1K, PROSAPIP1, RAB6A, SDK2, SIPA1L1, SLC38A5, SLC7A5, SRD5A1, testosterone, VIPR1, ZNF267	19	13	Organ Morphology, Organismal Development, Reproductive System Development and Function
11	APOL1, DDB2, DLGAP5, DRAP1, FAM3C, FTSJD2, Hat, HDAC1, HIST1H2AD, HIST1H2BH, HLA-A, MED6, MIR29A (includes EG:407021), N-cor, Nc2, NFYB, PAPD5, POLD3, POLE3, POLE4, RERE, RPLP0 (includes EG:6175), RPS7, SLC25A28, SLC5A8, SREBF1, STARD4, TAF6, TAF9B, TBP, TP53, TRIM5, UBE2D1, YEATS2, ZNFX1	13	10	Cellular Assembly and Organization, DNA Replication, Recombination, and Repair, Gene Expression
12	ACP5, ADCY, AGER, Ap1, BACE1, Calmodulin, Calpain, CAPN2, CAPN3, CAPN9, CAPN10, CAPN11, CASP14, CASP12 (includes EG:12364), Ck2, CNDP2, CREM, CTSS, DUSP14, ERK, FSH, FURIN, hCG, LAP3, LDL, Lpa receptor, LTA4H, Mapk, Nfat (family), peptidase, RALB, Ras, RGS3, SPG7, USPL1	7	7	Protein Degradation, Protein Synthesis, Post-Translational Modification
13	PGAP1, SIRT3	2	1	Amino Acid Metabolism, Post-Translational Modification, Small Molecule Biochemistry
14	MIR25 (includes EG:407014), SLC35A4	2	1	Cancer, Reproductive System Disease, Genetic Disorder
15	ANKFY1, RAB5A	2	1	Cellular Assembly and Organization, Cellular Function and Maintenance, Molecular Transport
16	CXORF21, oxidoreductase	2	1
17	C1GALT1, C1GALT1C1, glycoprotein-N-acetylgalactosamine 3-beta-galactosyltransferase	2	1	Cardiovascular System Development and Function, Cell-To-Cell Signaling and Interaction, Connective Tissue Development and Function
FM - Focus Molecules
