# Supplementary material for: Plasmodium falciparum-Infected Erythrocytes and IL-12/IL-18 Induce Diverse Transcriptomes in Human NK Cells: IFN-α/β Pathway versus TREM Signaling
Source: PLoS One. 2011 Sep 16;6(9):e24963. doi: 10.1371/journal.pone.0024963 (PMC3174986; doi:10.1371/journal.pone.0024963)
Supplement: Table S3 — Complete list of Canonical Pathways related to P. falciparum -iRBCs induced genes. (XLS) [file pone.0024963.s005.xls]

## Sheet: Table S3-C Pathways (3D7)
Table S3 - Complete list of Canonical Pathways related to Plasmodium falciparum-iRBCs induced genes
Ingenuity Canonical Pathways	-log(p-value)	Ratio	Molecules
Interferon Signaling	1,37E01	3,67E-01	IFIT3, IFIT1, OAS1, PTPN2, IFITM1, MX1, IFI35, STAT2, IRF9, JAK2, TAP1
Activation of IRF by Cytosolic Pattern Recognition Receptors	8,54E00	1,37E-01	DHX58, IFIH1, IRF7, DDX58, ZBP1, STAT2, IRF9, ADAR, IFIT2, ISG15
Role of Pattern Recognition Receptors in Recognition of Bacteria and Viruses	7,32E00	1,22E-01	IFIH1, OAS1, IRF7, OAS2, MYD88, DDX58, CASP1, EIF2AK2, TLR3, OAS3 (includes EG:4940)
Pathogenesis of Multiple Sclerosis	5,33E00	4,44E-01	CXCL10, CCR1, CCL4, CCL3
Retinoic acid Mediated Apoptosis Signaling	5,28E00	1,04E-01	PARP10, TNFSF10, PARP11, PARP12, PARP9, TIPARP, PARP14
Role of RIG1-like Receptors in Antiviral Innate Immunity	4,99E00	1,18E-01	DHX58, IFIH1, IRF7, DDX58, TRIM25, CASP10
Crosstalk between Dendritic Cells and Natural Killer Cells	4,28E00	7,14E-02	MICB, CD69, ACTA2, TNFSF10, TLR3, FAS, FASLG
CCR5 Signaling in Macrophages	3,83E00	6,45E-02	GNB4, CCL4, CCL3, GNG5, FAS, FASLG
Protein Ubiquitination Pathway	3,19E00	4,48E-02	HSPA8, PSMB9, PSMA6, USP18, USP15, PSME2, PSMA2, TAP1, UBE2L6
TREM1 Signaling	3,09E00	7,25E-02	CASP1, STAT3, JAK2, TLR3, CCL3
Role of Hypercytokinemia/hyperchemokinemia in the Pathogenesis of Influenza	2,84E00	8,89E-02	CXCL10, CCR1, CCL4, CCL3
G Protein Signaling Mediated by Tubby	2,2E00	7,32E-02	GNB4, JAK2, GNG5
Death Receptor Signaling	2,18E00	6,25E-02	TNFSF10, FAS, FASLG, CASP10
Type I Diabetes Mellitus Signaling	2,05E00	4,2E-02	MYD88, SOCS2, JAK2, FAS, FASLG
Oncostatin M Signaling	2,03E00	8,57E-02	MT2A, STAT3, JAK2
Communication between Innate and Adaptive Immune Cells	2,01E00	3,74E-02	CXCL10, CCL4, TLR3, CCL3
JAK/Stat Signaling	1,96E00	6,06E-02	SOCS2, STAT2, STAT3, JAK2
Prolactin Signaling	1,83E00	5,19E-02	SOCS2, NMI, STAT3, JAK2
Apoptosis Signaling	1,7E00	4,44E-02	CAPN2, FAS, FASLG, CASP10
Huntington's Disease Signaling	1,61E00	2,89E-02	HSPA8, GNB4, CASP1, CAPN2, GNG5, NAPA, CASP10
Toll-like Receptor Signaling	1,59E00	5,56E-02	MYD88, EIF2AK2, TLR3
Antigen Presentation Pathway	1,49E00	5,13E-02	PSMB9, TAP1
Tumoricidal Function of Hepatic Natural Killer Cells	1,38E00	8,33E-02	FAS, FASLG
Autoimmune Thyroid Disease Signaling	1,28E00	3,28E-02	FAS, FASLG
T Helper Cell Differentiation	1,27E00	4,17E-02	IL2RA, IL12RB2, STAT3
Allograft Rejection Signaling	1,26E00	2,08E-02	FAS, FASLG
Growth Hormone Signaling	1,22E00	4,17E-02	SOCS2, STAT3, JAK2
PDGF Signaling	1,19E00	3,85E-02	STAT3, JAK2, EIF2AK2
Graft-versus-Host Disease Signaling	1,17E00	4,08E-02	FAS, FASLG
Cytotoxic T Lymphocyte-mediated Apoptosis of Target Cells	1,12E00	2,33E-02	FAS, FASLG
Altered T Cell and B Cell Signaling in Rheumatoid Arthritis	1,11E00	3,3E-02	TLR3, FAS, FASLG
IL-9 Signaling	1,1E00	5,13E-02	SOCS2, STAT3
Colorectal Cancer Metastasis Signaling	1,04E00	2,34E-02	GNB4, STAT3, PTGER2, JAK2, TLR3, GNG5
Aminoacyl-tRNA Biosynthesis	1,04E00	2,38E-02	WARS, KARS
Dendritic Cell Maturation	9,93E-01	2,13E-02	MYD88, STAT2, JAK2, TLR3
Role of PKR in Interferon Induction and Antiviral Response	9,78E-01	4,35E-02	EIF2AK2, TLR3
IL-1 Signaling	9,34E-01	2,83E-02	GNB4, MYD88, GNG5
MSP-RON Signaling Pathway	9,24E-01	4E-02	ACTA2, JAK2
Lysine Degradation	8,95E-01	1,71E-02	CNDP2, CTSS, CASP1, LAP3
CNTF Signaling	8,91E-01	3,7E-02	STAT3, JAK2
Lysine Biosynthesis	8,76E-01	1,52E-02	KARS
Thrombopoietin Signaling	8,02E-01	3,28E-02	STAT3, JAK2
Cell Cycle: G1/S Checkpoint Regulation	7,89E-01	3,28E-02	CCND2, E2F5
Molecular Mechanisms of Cancer	7,86E-01	1,87E-02	CCND2, RALB, E2F5, JAK2, FAS, FASLG, CASP10
Renin-Angiotensin Signaling	7,73E-01	2,46E-02	STAT3, PTGER2, JAK2
Pancreatic Adenocarcinoma Signaling	7,73E-01	2,54E-02	E2F5, STAT3, JAK2
Induction of Apoptosis by HIV1	7,5E-01	3,08E-02	FAS, FASLG
Ephrin Receptor Signaling	7,44E-01	2,02E-02	GNB4, STAT3, JAK2, GNG5
Nucleotide Sugars Metabolism	7,42E-01	1,35E-02	PNPT1
Role of Lipids/Lipid Rafts in the Pathogenesis of Influenza	7,42E-01	3,33E-02	RSAD2
Myc Mediated Apoptosis Signaling	7,38E-01	3,08E-02	FAS, FASLG
IL-10 Signaling	7,26E-01	2,86E-02	CCR1, STAT3
Acute Phase Response Signaling	7,17E-01	2,25E-02	MYD88, SOCS2, STAT3, JAK2
IL-15 Signaling	6,91E-01	2,9E-02	STAT3, JAK2
Eicosanoid Signaling	6,91E-01	2,41E-02	PTGDR, PTGER2
Folate Biosynthesis	6,9E-01	1,25E-02	GCH1
GM-CSF Signaling	6,7E-01	2,9E-02	STAT3, JAK2
Antiproliferative Role of Somatostatin Receptor 2	6,49E-01	2,5E-02	GNB4, GNG5
Hepatic Fibrosis / Hepatic Stellate Cell Activation	6,24E-01	2,24E-02	ACTA2, FAS, FASLG
IL-3 Signaling	6,1E-01	2,7E-02	STAT3, JAK2
FLT3 Signaling in Hematopoietic Progenitor Cells	6,1E-01	2,63E-02	STAT2, STAT3
Aryl Hydrocarbon Receptor Signaling	6,1E-01	1,95E-02	CCND2, FAS, FASLG
IL-17 Signaling	5,83E-01	2,63E-02	CXCL10, JAK2
Leptin Signaling in Obesity	5,83E-01	2,38E-02	STAT3, JAK2
NF-κB Signaling	5,65E-01	1,94E-02	MYD88, EIF2AK2, TLR3
IL-15 Production	5,37E-01	3,33E-02	JAK2
Sphingolipid Metabolism	5,18E-01	1,72E-02	SPTLC2, LPIN2
α-Adrenergic Signaling	5,18E-01	1,89E-02	GNB4, GNG5
IL-22 Signaling	5,08E-01	3,57E-02	STAT3
Phospholipase C Signaling	5,07E-01	1,56E-02	GNB4, AHNAK, RALB, GNG5
FAK Signaling	5,04E-01	1,96E-02	ACTA2, CAPN2
Pyrimidine Metabolism	4,97E-01	1,3E-02	CMPK2, PNPT1, PAPD5
IL-6 Signaling	4,97E-01	2,15E-02	STAT3, JAK2
Fcγ Receptor-mediated Phagocytosis in Macrophages and Monocytes	4,83E-01	1,98E-02	ACTA2, FGR
Clathrin-mediated Endocytosis Signaling	4,76E-01	1,78E-02	HSPA8, CD2AP, ACTA2
G Beta Gamma Signaling	4,76E-01	1,68E-02	GNB4, GNG5
O-Glycan Biosynthesis	4,7E-01	2,13E-02	C1GALT1
Amyotrophic Lateral Sclerosis Signaling	4,5E-01	1,75E-02	CASP1, CAPN2
p38 MAPK Signaling	4,5E-01	2,08E-02	FAS, FASLG
Role of CHK Proteins in Cell Cycle Checkpoint Control	4,46E-01	2,86E-02	E2F5
Serotonin Receptor Signaling	4,46E-01	2,17E-02	GCH1
p53 Signaling	4,44E-01	2,13E-02	CCND2, FAS
Cell Cycle Regulation by BTG Family Proteins	4,25E-01	2,78E-02	E2F5
IL-8 Signaling	4,15E-01	1,6E-02	GNB4, CCND2, GNG5
Endothelin-1 Signaling	4,07E-01	1,6E-02	CASP1, PTGER2, CASP10
Glycosaminoglycan Degradation	4,05E-01	1,41E-02	PNPT1
Mechanisms of Viral Exit from Host Cells	4,05E-01	2,27E-02	ACTA2
Primary Immunodeficiency Signaling	4,05E-01	1,59E-02	TAP1
fMLP Signaling in Neutrophils	4,03E-01	1,57E-02	GNB4, GNG5
Nicotinate and Nicotinamide Metabolism	4,03E-01	1,47E-02	CD38, EIF2AK2
Sphingosine-1-phosphate Signaling	3,92E-01	1,69E-02	CASP1, CASP10
IL-12 Signaling and Production in Macrophages	3,82E-01	1,48E-02	MYD88, IL12RB2
Thyroid Cancer Signaling	3,78E-01	2,13E-02	CXCL10
CCR3 Signaling in Eosinophils	3,76E-01	1,64E-02	GNB4, GNG5
Androgen Signaling	3,71E-01	1,39E-02	GNB4, GNG5
Glucocorticoid Receptor Signaling	3,69E-01	1,42E-02	HSPA8, STAT3, JAK2, CCL3
Breast Cancer Regulation by Stathmin1	3,67E-01	1,49E-02	GNB4, E2F5, GNG5
Role of NANOG in Mammalian Embryonic Stem Cell Pluripotency	3,57E-01	1,72E-02	STAT3, JAK2
Alanine and Aspartate Metabolism	3,53E-01	1,14E-02	KARS
Integrin Signaling	3,48E-01	1,47E-02	ACTA2, RALB, CAPN2
P2Y Purigenic Receptor Signaling Pathway	3,47E-01	1,47E-02	GNB4, GNG5
Role of Oct4 in Mammalian Embryonic Stem Cell Pluripotency	3,46E-01	2,22E-02	TDRD7
EGF Signaling	3,38E-01	1,96E-02	STAT3
Cardiac β-adrenergic Signaling	3,25E-01	1,41E-02	GNB4, GNG5
Nitrogen Metabolism	3,24E-01	7,52E-03	ADAR
Amyloid Processing	3,11E-01	1,69E-02	CAPN2
Relaxin Signaling	3,09E-01	1,32E-02	GNB4, GNG5
Role of BRCA1 in DNA Damage Response	2,92E-01	1,64E-02	E2F5
Calcium-induced T Lymphocyte Apoptosis	2,92E-01	1,43E-02	CAPN2
IL-2 Signaling	2,8E-01	1,67E-02	IL2RA
N-Glycan Biosynthesis	2,8E-01	1,08E-02	MAGT1
Inositol Phosphate Metabolism	2,55E-01	1,13E-02	PI4K2B, EIF2AK2
Glutamate Receptor Signaling	2,54E-01	1,43E-02	GNG5
Hypoxia Signaling in the Cardiovascular System	2,54E-01	1,43E-02	UBE2L6
CD40 Signaling	2,44E-01	1,45E-02	STAT3
Ubiquinone Biosynthesis	2,4E-01	8,4E-03	NDUFA9 (includes EG:4704)
Macropinocytosis Signaling	2,4E-01	1,35E-02	ANKFY1
Agrin Interactions at Neuromuscular Junction	2,31E-01	1,45E-02	ACTA2
Caveolar-mediated Endocytosis Signaling	2,26E-01	1,18E-02	ACTA2
IL-4 Signaling	2,26E-01	1,33E-02	JAK2
Aminosugars Metabolism	2,26E-01	8,26E-03	PNPT1
PPARα/RXRα Activation	2,24E-01	1,11E-02	PRIC285 (includes EG:85441), JAK2
Erythropoietin Signaling	2,18E-01	1,27E-02	JAK2
LXR/RXR Activation	2,14E-01	1,16E-02	TLR3
Role of MAPK Signaling in the Pathogenesis of Influenza	2,1E-01	1,33E-02	CXCL10
Chemokine Signaling	2,1E-01	1,33E-02	CCL4
NF-κB Activation by Viruses	2,06E-01	1,2E-02	EIF2AK2
Dopamine Receptor Signaling	2,03E-01	1,08E-02	GCH1
Reelin Signaling in Neurons	1,99E-01	1,25E-02	FGR
