# Supplementary material for: Plasmodium falciparum-Infected Erythrocytes and IL-12/IL-18 Induce Diverse Transcriptomes in Human NK Cells: IFN-α/β Pathway versus TREM Signaling
Source: PLoS One. 2011 Sep 16;6(9):e24963. doi: 10.1371/journal.pone.0024963 (PMC3174986; doi:10.1371/journal.pone.0024963)
Supplement: Table S4 — Complete list of IL-12/IL-18-induced genes. (XLS) [file pone.0024963.s006.xls]

## Sheet: Table S4-Genes (IL12+IL18)
Table S4 - Complete list of IL-12+IL-18 induced genes
Gene Symbol	Entrez Gene Name	Affymetrix	Fold Change	Networks	Location	Type(s)
IL7R	interleukin 7 receptor	8104901	-11,123	11	Plasma Membrane	transmembrane receptor
KLRF1	killer cell lectin-like receptor subfamily F, member 1	7953892	-10,200	23	Plasma Membrane	transmembrane receptor
SH2D1B	SH2 domain containing 1B	7921900	-7,564	4	unknown	other
FAIM3	Fas apoptotic inhibitory molecule 3	7923917	-7,374		unknown	other
CX3CR1	chemokine (C-X3-C motif) receptor 1	8086344	-6,683	5	Plasma Membrane	G-protein coupled receptor
AHNAK	AHNAK nucleoprotein	7948667	-5,961	15, 17	Nucleus	other
KLHL24	kelch-like 24 (Drosophila)	8084219	-5,789	10	unknown	other
PIK3IP1	phosphoinositide-3-kinase interacting protein 1	8075483	-5,779	12	unknown	other
FGFBP2	fibroblast growth factor binding protein 2	8099471	-5,634	25	Extracellular Space	other
YPEL1	yippee-like 1 (Drosophila)	8074780	-5,560	13	Nucleus	enzyme
PTGDR	prostaglandin D2 receptor (DP)	7974363	-5,544	11	Plasma Membrane	G-protein coupled receptor
SORL1	sortilin-related receptor, L(DLR class) A repeats-containing	7944667	-5,509	12	Plasma Membrane	transporter
SYNE1	spectrin repeat containing, nuclear envelope 1	8130211	-5,060	12	Nucleus	other
CD300A	CD300a molecule	8009653	-5,043	15	Plasma Membrane	other
ABCB1	ATP-binding cassette, sub-family B (MDR/TAP), member 1	8140782	-4,937	18, 20	Plasma Membrane	transporter
ADHFE1	alcohol dehydrogenase, iron containing, 1	8146687	-4,729	10	unknown	enzyme
CXCR4	chemokine (C-X-C motif) receptor 4	8055465	-4,712	22	Plasma Membrane	G-protein coupled receptor
KLRG1	killer cell lectin-like receptor subfamily G, member 1	7953835	-4,522	6	Plasma Membrane	other
GPR56	G protein-coupled receptor 56	7996081	-4,488	13	Plasma Membrane	G-protein coupled receptor
MPP7	membrane protein, palmitoylated 7 (MAGUK p55 subfamily member 7)	7932765	-4,464	24	Plasma Membrane	other
ATP8A1 (includes EG:10396)	ATPase, aminophospholipid transporter (APLT), class I, type 8A, member 1	8100026	-4,450		Cytoplasm	transporter
LRMP	lymphoid-restricted membrane protein	7954436	-4,413		Cytoplasm	other
PDGFD	platelet derived growth factor D	7951351	-4,372	12	Extracellular Space	growth factor
RASA3	RAS p21 protein activator 3	7972946	-4,329	5	Plasma Membrane	other
PYHIN1 (includes EG:149628)	pyrin and HIN domain family, member 1	7906386	-4,310	10	Nucleus	other
HSD17B11	hydroxysteroid (17-beta) dehydrogenase 11	8101648	-4,297	20	Cytoplasm	enzyme
SLAMF6	SLAM family member 6	7921625	-4,283	4	Plasma Membrane	transmembrane receptor
PLAC8	placenta-specific 8	8101429	-4,200	7	Nucleus	other
TRANK1	tetratricopeptide repeat and ankyrin repeat containing 1	8086125	-4,200		Nucleus	transcription regulator
ANXA1	annexin A1	8155849	-4,078	14, 24	Plasma Membrane	other
CECR1	cat eye syndrome chromosome region, candidate 1	8074237	-3,954	4	unknown	enzyme
PCMTD2	protein-L-isoaspartate (D-aspartate) O-methyltransferase domain containing 2	8064302	-3,915		Cytoplasm	enzyme
TXK	TXK tyrosine kinase	8100210	-3,898	14, 25	Cytoplasm	kinase
ZFP36L2	zinc finger protein 36, C3H type-like 2	8051814	-3,887		Nucleus	transcription regulator
SLFN5	schlafen family member 5	8006531	-3,860		Nucleus	enzyme
TSC22D3	TSC22 domain family, member 3	8174361	-3,809	14	Nucleus	transcription regulator
AOAH	acyloxyacyl hydrolase (neutrophil)	8139033	-3,796	19	unknown	enzyme
GATA3	GATA binding protein 3	7926105	-3,780	15	Nucleus	transcription regulator
SMAD3	SMAD family member 3	7984364	-3,743	18	Nucleus	transcription regulator
FGL2	fibrinogen-like 2	8140463	-3,742		Extracellular Space	peptidase
TLE1	transducin-like enhancer of split 1 (E(sp1) homolog, Drosophila)	8161919	-3,728	8	Nucleus	transcription regulator
SESN3	sestrin 3	7951077	-3,708	25	unknown	other
CTDSP2	CTD (carboxy-terminal domain, RNA polymerase II, polypeptide A) small phosphatase 2	7964579	-3,693	10	Cytoplasm	phosphatase
PARP8	poly (ADP-ribose) polymerase family, member 8	8105191	-3,685	21	unknown	other
TP53INP1	tumor protein p53 inducible nuclear protein 1	8151890	-3,684	5	Nucleus	other
DPEP2	dipeptidase 2	8002194	-3,682	25	unknown	peptidase
KLRB1	killer cell lectin-like receptor subfamily B, member 1	7961059	-3,624	25	Plasma Membrane	transmembrane receptor
YPEL3	yippee-like 3 (Drosophila)	8000791	-3,624	25	unknown	other
SPOCK2	sparc/osteonectin, cwcv and kazal-like domains proteoglycan (testican) 2	7934215	-3,555		Extracellular Space	other
IL10RA	interleukin 10 receptor, alpha	7944152	-3,548	13	Plasma Membrane	transmembrane receptor
S1PR1	sphingosine-1-phosphate receptor 1	7903393	-3,477		Plasma Membrane	G-protein coupled receptor
CST7	cystatin F (leukocystatin)	8061416	-3,466	5	Extracellular Space	other
FCGR3A	Fc fragment of IgG, low affinity IIIa, receptor (CD16a)	7921868	-3,463	15	Plasma Membrane	transmembrane receptor
F2R	coagulation factor II (thrombin) receptor	8106393	-3,462	8	Plasma Membrane	G-protein coupled receptor
EPHA4	EPH receptor A4	8059279	-3,439	22	Plasma Membrane	kinase
ABLIM1	actin binding LIM protein 1	7936463	-3,361	21	Cytoplasm	other
PLA2G6	phospholipase A2, group VI (cytosolic, calcium-independent)	8076025	-3,348	22	Cytoplasm	enzyme
AGPAT4	1-acylglycerol-3-phosphate O-acyltransferase 4 (lysophosphatidic acid acyltransferase, delta)	8130628	-3,339		Cytoplasm	enzyme
FYB	FYN binding protein	8111739	-3,303		Nucleus	other
SUN2	Sad1 and UNC84 domain containing 2	8076137	-3,301	8	Nucleus	other
PDCD4	programmed cell death 4 (neoplastic transformation inhibitor)	7930454	-3,278	9	Nucleus	other
NMT2	N-myristoyltransferase 2	7932227	-3,262	24	Cytoplasm	enzyme
C5ORF41	chromosome 5 open reading frame 41	8110032	-3,248	20	unknown	other
STK38	serine/threonine kinase 38	8126018	-3,225	18	Cytoplasm	kinase
CCNG2	cyclin G2	8095870	-3,204	6	Nucleus	other
GIMAP2	GTPase, IMAP family member 2	8137250	-3,200		unknown	other
GLCCI1	glucocorticoid induced transcript 1	8131496	-3,172	19	unknown	other
SESN1	sestrin 1	8128698	-3,172	6	Nucleus	other
TMEM63A	transmembrane protein 63A	7924636	-3,164	23	unknown	other
MGAT4A	mannosyl (alpha-1,3-)-glycoprotein beta-1,4-N-acetylglucosaminyltransferase, isozyme A	8054135	-3,156	19	unknown	enzyme
PNRC1	proline-rich nuclear receptor coactivator 1	8121076	-3,152		Nucleus	other
CALCOCO1	calcium binding and coiled-coil domain 1	7963721	-3,130	5	Nucleus	transcription regulator
TMEM2	transmembrane protein 2	8161701	-3,123		unknown	other
MYLIP	myosin regulatory light chain interacting protein	8117020	-3,120		Cytoplasm	enzyme
PPP2R5C	protein phosphatase 2, regulatory subunit B', gamma	7976863	-3,115	6	Nucleus	peptidase
CDKN1B	cyclin-dependent kinase inhibitor 1B (p27, Kip1)	7954029	-3,111	12	Nucleus	other
FBXO32	F-box protein 32	8152703	-3,107	9	Cytoplasm	enzyme
ZBP1	Z-DNA binding protein 1	8067221	-3,102	11	unknown	other
ZNF83	zinc finger protein 83	8038967	-3,074	18	Nucleus	transcription regulator
PCMTD1	protein-L-isoaspartate (D-aspartate) O-methyltransferase domain containing 1	8150714	-3,055		Cytoplasm	enzyme
TRAF3IP3	TRAF3 interacting protein 3	7909455	-3,019	2	unknown	other
TLR1	toll-like receptor 1	8099834	-2,964	11, 19	Plasma Membrane	transmembrane receptor
IKZF2	IKAROS family zinc finger 2 (Helios)	8058670	-2,959	7	Nucleus	transcription regulator
TMEM156	transmembrane protein 156	8099850	-2,951		unknown	other
KIT	v-kit Hardy-Zuckerman 4 feline sarcoma viral oncogene homolog	8095110	-2,944	15	Plasma Membrane	kinase
RBL2	retinoblastoma-like 2 (p130)	7995631	-2,936	7	Nucleus	other
EZH1	enhancer of zeste homolog 1 (Drosophila)	8015685	-2,925	8	Nucleus	other
RAB27B	RAB27B, member RAS oncogene family	8021301	-2,898	19	Cytoplasm	enzyme
MGAM	maltase-glucoamylase (alpha-glucosidase)	8136662	-2,884	20	Cytoplasm	enzyme
EVL	Enah/Vasp-like	7976726	-2,858	4	Cytoplasm	other
RNF125	ring finger protein 125	8020806	-2,848	10	unknown	other
PLCG2	phospholipase C, gamma 2 (phosphatidylinositol-specific)	7997453	-2,837	15	Cytoplasm	enzyme
SNTB2	syntrophin, beta 2 (dystrophin-associated protein A1, 59kDa, basic component 2)	7996908	-2,827	20	Plasma Membrane	other
FGD3	FYVE, RhoGEF and PH domain containing 3	8156373	-2,805		Cytoplasm	other
ERMP1	endoplasmic reticulum metallopeptidase 1	8159992	-2,767	17	Cytoplasm	other
IGF1R	insulin-like growth factor 1 receptor	7986383	-2,755		Plasma Membrane	transmembrane receptor
CYTH3	cytohesin 3	8138067	-2,754	5	Cytoplasm	other
NR1D2	nuclear receptor subfamily 1, group D, member 2	8078272	-2,750	20	Nucleus	ligand-dependent nuclear receptor
C1ORF21	chromosome 1 open reading frame 21	7908161	-2,742		unknown	other
APBA2	amyloid beta (A4) precursor protein-binding, family A, member 2	7982187	-2,741	22	Cytoplasm	transporter
FAM111A	family with sequence similarity 111, member A	7940153	-2,702	20	unknown	other
CNOT6L	CCR4-NOT transcription complex, subunit 6-like	8101228	-2,694	20	Cytoplasm	other
ITGA5	integrin, alpha 5 (fibronectin receptor, alpha polypeptide)	7963786	-2,687	12	Plasma Membrane	other
KIAA1370	KIAA1370	7988970	-2,682		unknown	other
PLEKHA2 (includes EG:59339)	pleckstrin homology domain containing, family A (phosphoinositide binding specific) member 2	8145977	-2,657		Cytoplasm	other
RASGRP2	RAS guanyl releasing protein 2 (calcium and DAG-regulated)	7949104	-2,639	18	Cytoplasm	other
CPT1A	carnitine palmitoyltransferase 1A (liver)	7949971	-2,633		Cytoplasm	enzyme
USP28	ubiquitin specific peptidase 28	7951752	-2,609		unknown	peptidase
ACSS1	acyl-CoA synthetase short-chain family member 1	8065444	-2,604	20	Cytoplasm	enzyme
ZBTB16	zinc finger and BTB domain containing 16	7943984	-2,597	2	Nucleus	transcription regulator
SNRK	SNF related kinase	8079140	-2,594	24	Cytoplasm	kinase
GALT	galactose-1-phosphate uridylyltransferase	8154916	-2,588		Cytoplasm	enzyme
ZNF217	zinc finger protein 217	8067113	-2,587	18	Nucleus	transcription regulator
SCML4	sex comb on midleg-like 4 (Drosophila)	8128638	-2,584	19	unknown	other
SEPT6	septin 6	8174692	-2,584	18	Cytoplasm	other
TBC1D10C	TBC1 domain family, member 10C	7941879	-2,582	12	unknown	other
AUTS2 (includes EG:26053)	autism susceptibility candidate 2	8133233	-2,575	4	unknown	other
CXXC5	CXXC finger 5	8108447	-2,561	18	unknown	other
ABTB1	ankyrin repeat and BTB (POZ) domain containing 1	8082380	-2,550	24	Cytoplasm	translation regulator
FCHO2	FCH domain only 2	8106141	-2,513	10	unknown	other
CCL5	chemokine (C-C motif) ligand 5	8014316	-2,500		Extracellular Space	cytokine
SPTBN1	spectrin, beta, non-erythrocytic 1	8041995	-2,494	3	Plasma Membrane	other
TXNDC3	thioredoxin domain containing 3 (spermatozoa)	8132349	-2,487	21	Cytoplasm	kinase
LEPROTL1	leptin receptor overlapping transcript-like 1	8145652	-2,485	6	Plasma Membrane	other
BAZ2B	bromodomain adjacent to zinc finger domain, 2B	8056060	-2,474	20	unknown	other
ARHGAP9	Rho GTPase activating protein 9	7964436	-2,465	21	unknown	other
BTN3A1	butyrophilin, subfamily 3, member A1	8117458	-2,456	4	unknown	other
SEPT9	septin 9	8010161	-2,456	18	Cytoplasm	enzyme
GNGT2	guanine nucleotide binding protein (G protein), gamma transducing activity polypeptide 2	8016532	-2,452		Plasma Membrane	enzyme
NMUR1	neuromedin U receptor 1	8059720	-2,418	22	Plasma Membrane	G-protein coupled receptor
CYTH1	cytohesin 1	8018922	-2,411	12	Cytoplasm	other
FBXL20	F-box and leucine-rich repeat protein 20	8014825	-2,401	17	Cytoplasm	enzyme
PLXND1	plexin D1	8090591	-2,401	17	Plasma Membrane	transmembrane receptor
INPP5D	inositol polyphosphate-5-phosphatase, 145kDa	8049246	-2,400	15	Cytoplasm	phosphatase
ZBTB44	zinc finger and BTB domain containing 44	7952739	-2,389	8	unknown	other
BTN3A3	butyrophilin, subfamily 3, member A3	8117476	-2,380	5	unknown	other
MYST4	MYST histone acetyltransferase (monocytic leukemia) 4	7928491	-2,374	8	Nucleus	transcription regulator
TCF7	transcription factor 7 (T-cell specific, HMG-box)	8108050	-2,372	14, 19	Nucleus	transcription regulator
ENPP5	ectonucleotide pyrophosphatase/phosphodiesterase 5 (putative function)	8126750	-2,361		Extracellular Space	enzyme
CLK4	CDC-like kinase 4	8116227	-2,355	25	Nucleus	kinase
BBS2	Bardet-Biedl syndrome 2	8001507	-2,342	11	unknown	other
AKT3	v-akt murine thymoma viral oncogene homolog 3 (protein kinase B, gamma)	7925531	-2,337	6	Cytoplasm	kinase
PLEKHF1	pleckstrin homology domain containing, family F (with FYVE domain) member 1	8027398	-2,300	19	unknown	other
AGTPBP1	ATP/GTP binding protein 1	8162086	-2,295	16	Nucleus	peptidase
TMEM66	transmembrane protein 66	8150089	-2,276	20	unknown	other
PIK3R1	phosphoinositide-3-kinase, regulatory subunit 1 (alpha)	8105778	-2,274		Cytoplasm	kinase
CCDC109B	coiled-coil domain containing 109B	8096808	-2,262	2	unknown	other
SPON2	spondin 2, extracellular matrix protein	8098870	-2,260		Extracellular Space	other
ARRDC3	arrestin domain containing 3	8113073	-2,258	5	unknown	other
PTCH1	patched homolog 1 (Drosophila)	8162533	-2,252	9	Plasma Membrane	transmembrane receptor
EPB41	erythrocyte membrane protein band 4.1 (elliptocytosis 1, RH-linked)	7899534	-2,248	2	Plasma Membrane	other
PLCL2	phospholipase C-like 2	8078187	-2,223	10	Cytoplasm	enzyme
DAB2	disabled homolog 2, mitogen-responsive phosphoprotein (Drosophila)	8111772	-2,212	22	Plasma Membrane	other
DENND2D	DENN/MADD domain containing 2D	7918487	-2,175		Cytoplasm	other
DGKD	diacylglycerol kinase, delta 130kDa	8049317	-2,108	16	Cytoplasm	kinase
PRKACB	protein kinase, cAMP-dependent, catalytic, beta	7902594	-2,082	1	Cytoplasm	kinase
KCNAB2	potassium voltage-gated channel, shaker-related subfamily, beta member 2	7897236	-2,068	21	Plasma Membrane	ion channel
FAM102A	family with sequence similarity 102, member A	8164343	-2,056	21	unknown	other
CAPRIN2	caprin family member 2	7962112	-2,046		Cytoplasm	other
ABI3	ABI family, member 3	8008185	-2,021	25	Plasma Membrane	other
MAGT1	magnesium transporter 1	8173713	2,041	6	Plasma Membrane	enzyme
IMPAD1	inositol monophosphatase domain containing 1	8150908	2,068	20	unknown	enzyme
EED	embryonic ectoderm development	7942914	2,097	8	Nucleus	transcription regulator
COPB2	coatomer protein complex, subunit beta 2 (beta prime)	8091048	2,107	4	Cytoplasm	transporter
SPTY2D1	SPT2, Suppressor of Ty, domain containing 1 (S. cerevisiae)	7947040	2,107	22	unknown	other
ZC3H12A	zinc finger CCCH-type containing 12A	7900146	2,114	5	unknown	other
SQRDL (includes EG:58472)	sulfide quinone reductase-like (yeast)	7983512	2,117	1	Cytoplasm	enzyme
P4HB	prolyl 4-hydroxylase, beta polypeptide	8019250	2,117	2	Cytoplasm	enzyme
COPE	coatomer protein complex, subunit epsilon	8035553	2,128	4	Cytoplasm	transporter
PARK7	Parkinson disease (autosomal recessive, early onset) 7	7897404	2,136	9	Nucleus	other
G3BP1	GTPase activating protein (SH3 domain) binding protein 1	8109368	2,139	1	Nucleus	enzyme
FAM101B	family with sequence similarity 101, member B	8010915	2,141	2	unknown	other
UBE2L3	ubiquitin-conjugating enzyme E2L 3	7968331	2,146	10	Cytoplasm	enzyme
NFE2L1	nuclear factor (erythroid-derived 2)-like 1	8008087	2,152	6	Nucleus	transcription regulator
FAS	Fas (TNF receptor superfamily, member 6)	7929032	2,175	13	Plasma Membrane	transmembrane receptor
SPAG1	sperm associated antigen 1	8147661	2,190		Cytoplasm	other
EIF6	eukaryotic translation initiation factor 6	8065868	2,198	2, 16	Cytoplasm	translation regulator
DNAJB9	DnaJ (Hsp40) homolog, subfamily B, member 9	8135480	2,207	9	Nucleus	other
SRP68	signal recognition particle 68kDa	8018600	2,212	16	Nucleus	other
SLC35B1	solute carrier family 35, member B1	8016578	2,233	23	Cytoplasm	transporter
SELK	selenoprotein K	8088167	2,233	21	unknown	other
RBM3	RNA binding motif (RNP1, RRM) protein 3	8167234	2,233		Nucleus	other
STAT3	signal transducer and activator of transcription 3 (acute-phase response factor)	8015607	2,246	3	Nucleus	transcription regulator
BPGM	2,3-bisphosphoglycerate mutase	8136341	2,251	24	unknown	phosphatase
TUFM	Tu translation elongation factor, mitochondrial	8000603	2,252	2	Cytoplasm	translation regulator
CD48	CD48 molecule	7921667	2,255	15	Plasma Membrane	other
FLOT1	flotillin 1	8179688	2,257	16	Plasma Membrane	other
DPP3	dipeptidyl-peptidase 3	7941621	2,261	9	Cytoplasm	peptidase
PSMC1	proteasome (prosome, macropain) 26S subunit, ATPase, 1	7976189	2,264	3	Nucleus	peptidase
MAT2A	methionine adenosyltransferase II, alpha	8043187	2,272	22	Cytoplasm	enzyme
SOCS1	suppressor of cytokine signaling 1	7999423	2,272	14	Cytoplasm	other
BHLHE40	basic helix-loop-helix family, member e40	8077441	2,275	3	Nucleus	transcription regulator
PSMD8	proteasome (prosome, macropain) 26S subunit, non-ATPase, 8	8028380	2,275	3	Cytoplasm	other
DDB1	damage-specific DNA binding protein 1, 127kDa	7948534	2,283	10	Nucleus	other
OBFC2A	oligonucleotide/oligosaccharide-binding fold containing 2A	8047161	2,286	25	unknown	other
LCLAT1	lysocardiolipin acyltransferase 1	8041212	2,290	23	unknown	enzyme
PTBP1	polypyrimidine tract binding protein 1	8024019	2,291	7	Nucleus	enzyme
UFM1	ubiquitin-fold modifier 1	7968670	2,296	23	Cytoplasm	other
PLSCR1	phospholipid scramblase 1	8091327	2,297	2	Plasma Membrane	enzyme
HBS1L	HBS1-like (S. cerevisiae)	8129706	2,298	23	Cytoplasm	translation regulator
ADRM1	adhesion regulating molecule 1	8063893	2,301	6	Plasma Membrane	other
GLRX	glutaredoxin (thioltransferase)	8113214	2,302	6	Cytoplasm	enzyme
RAB7L1	RAB7, member RAS oncogene family-like 1	7923812	2,304		Cytoplasm	enzyme
VOPP1	vesicular, overexpressed in cancer, prosurvival protein 1	7904969	2,305	11	Nucleus	other
DHCR24	24-dehydrocholesterol reductase	7916432	2,309	10	Cytoplasm	enzyme
HSPA8	heat shock 70kDa protein 8	7952325	2,310	9	Cytoplasm	enzyme
ARRB2	arrestin, beta 2	8003903	2,312	18	Cytoplasm	other
SREBF2	sterol regulatory element binding transcription factor 2	8073522	2,313	6	Nucleus	transcription regulator
SRPR	signal recognition particle receptor (docking protein)	7952557	2,324	16	Cytoplasm	other
WDR46	WD repeat domain 46	8178939	2,345	23	Nucleus	enzyme
PMF1	polyamine-modulated factor 1	7906133	2,346	20	Nucleus	transcription regulator
DEGS1	degenerative spermatocyte homolog 1, lipid desaturase (Drosophila)	7910001	2,350	10	Plasma Membrane	enzyme
UBA5	ubiquitin-like modifier activating enzyme 5	8082750	2,351	14	Cytoplasm	enzyme
CLPB	ClpB caseinolytic peptidase B homolog (E. coli)	7950142	2,351	1	Nucleus	transcription regulator
CPD	carboxypeptidase D	8006123	2,358	1	Extracellular Space	peptidase
ERH	enhancer of rudimentary homolog (Drosophila)	7979864	2,362	9	Nucleus	other
GORASP2	golgi reassembly stacking protein 2, 55kDa	8046306	2,365		Cytoplasm	other
MLH1	mutL homolog 1, colon cancer, nonpolyposis type 2 (E. coli)	8078544	2,369	3	Nucleus	other
AHSA1	AHA1, activator of heat shock 90kDa protein ATPase homolog 1 (yeast)	7975976	2,369	14	Cytoplasm	other
SLC39A7	solute carrier family 39 (zinc transporter), member 7	8118613	2,374	16	Plasma Membrane	transporter
VCP	valosin-containing protein	8160914	2,376	3	Cytoplasm	enzyme
IL18R1	interleukin 18 receptor 1	8044035	2,381	11	Plasma Membrane	transmembrane receptor
IDE	insulin-degrading enzyme	7935027	2,389	3	Extracellular Space	peptidase
DDX39	DEAD (Asp-Glu-Ala-Asp) box polypeptide 39	8034806	2,391	3	Nucleus	enzyme
PSMD7	proteasome (prosome, macropain) 26S subunit, non-ATPase, 7	7997230	2,399	3	Cytoplasm	other
POLR1A	polymerase (RNA) I polypeptide A, 194kDa	8053496	2,401	9	Nucleus	enzyme
DHX9	DEAH (Asp-Glu-Ala-His) box polypeptide 9	7908022	2,403	8	Nucleus	enzyme
MXD1	MAX dimerization protein 1	8042503	2,406	7	Nucleus	transcription regulator
NAA25	N(alpha)-acetyltransferase 25, NatB auxiliary subunit	7966462	2,407	17	unknown	other
HDAC2	histone deacetylase 2	8129045	2,411	8	Nucleus	transcription regulator
ZNF259	zinc finger protein 259	7951838	2,414	25	Nucleus	other
FASN	fatty acid synthase	8019392	2,414	6	Cytoplasm	enzyme
POLR2K	polymerase (RNA) II (DNA directed) polypeptide K, 7.0kDa	8147654	2,416	9	Nucleus	enzyme
EI24	etoposide induced 2.4 mRNA	7944978	2,416	24	unknown	other
CYTIP	cytohesin 1 interacting protein	8055980	2,421	5	Cytoplasm	other
C19ORF10	chromosome 19 open reading frame 10	8032863	2,425	15	Extracellular Space	cytokine
SND1	staphylococcal nuclease and tudor domain containing 1	8135876	2,429	12	Nucleus	enzyme
IDI1	isopentenyl-diphosphate delta isomerase 1	7931754	2,431	6	Cytoplasm	enzyme
PSMD3	proteasome (prosome, macropain) 26S subunit, non-ATPase, 3	8006984	2,432	3	Cytoplasm	other
TMEM39A	transmembrane protein 39A	8089759	2,433		unknown	other
POLR3D	polymerase (RNA) III (DNA directed) polypeptide D, 44kDa	8145085	2,435	9	Nucleus	transcription regulator
COPS3	COP9 constitutive photomorphogenic homolog subunit 3 (Arabidopsis)	8013094	2,444	11	Cytoplasm	other
ASNS	asparagine synthetase (glutamine-hydrolyzing)	8141150	2,454	22	unknown	enzyme
PSMB7	proteasome (prosome, macropain) subunit, beta type, 7	8164067	2,464	4	Cytoplasm	peptidase
GINS2	GINS complex subunit 2 (Psf2 homolog)	8003204	2,471	23	Nucleus	other
RPN1	ribophorin I	8090490	2,473	6	Cytoplasm	enzyme
PA2G4	proliferation-associated 2G4, 38kDa	7956152	2,473	7	Nucleus	transcription regulator
PDCD11	programmed cell death 11	7930226	2,475		Nucleus	other
DHX33	DEAH (Asp-Glu-Ala-His) box polypeptide 33	8011861	2,482		Nucleus	enzyme
SNRPB	small nuclear ribonucleoprotein polypeptides B and B1	8064502	2,484	8	Nucleus	other
MCM7	minichromosome maintenance complex component 7	8141395	2,491	7	Nucleus	enzyme
C14ORF166	chromosome 14 open reading frame 166	7974352	2,500	17	Nucleus	other
LANCL2	LanC lantibiotic synthetase component C-like 2 (bacterial)	8132897	2,508	21	Plasma Membrane	other
TUBB2C	tubulin, beta 2C	8159642	2,509	2	Cytoplasm	other
MRPL51	mitochondrial ribosomal protein L51	7960553	2,509	23	Cytoplasm	other
RPLP0 (includes EG:6175)	ribosomal protein, large, P0	8109750	2,512	7	Cytoplasm	other
FTSJ1	FtsJ homolog 1 (E. coli)	8167270	2,525	3, 16	unknown	enzyme
PSMD11	proteasome (prosome, macropain) 26S subunit, non-ATPase, 11	8006392	2,526	3	Cytoplasm	other
CDR2	cerebellar degeneration-related protein 2, 62kDa	8000236	2,530	1	Cytoplasm	other
MORF4L2	mortality factor 4 like 2	8174253	2,531	1	Nucleus	other
IRAK2	interleukin-1 receptor-associated kinase 2	8077786	2,537	11	Plasma Membrane	kinase
XPO5	exportin 5	8126588	2,541	1	Nucleus	transporter
PSMD12	proteasome (prosome, macropain) 26S subunit, non-ATPase, 12	8017810	2,544	3	Cytoplasm	other
GOT1	glutamic-oxaloacetic transaminase 1, soluble (aspartate aminotransferase 1)	7935627	2,553	6, 21	Cytoplasm	enzyme
KARS	lysyl-tRNA synthetase	8002919	2,565	14	Cytoplasm	enzyme
SSRP1	structure specific recognition protein 1	7948192	2,569	7	Nucleus	other
USP14	ubiquitin specific peptidase 14 (tRNA-guanine transglycosylase)	8019807	2,579	22	Cytoplasm	peptidase
LDHB	lactate dehydrogenase B	7961693	2,579	5	Cytoplasm	enzyme
TCEB3	transcription elongation factor B (SIII), polypeptide 3 (110kDa, elongin A)	7898881	2,589	18	Nucleus	transcription regulator
PTGER4	prostaglandin E receptor 4 (subtype EP4)	8105067	2,595	14	Plasma Membrane	G-protein coupled receptor
HIF1A	hypoxia inducible factor 1, alpha subunit (basic helix-loop-helix transcription factor)	7974851	2,598	18	Nucleus	transcription regulator
NAT10	N-acetyltransferase 10 (GCN5-related)	7939265	2,600	16	Nucleus	enzyme
TNFRSF18	tumor necrosis factor receptor superfamily, member 18	7911403	2,601	5	Plasma Membrane	transmembrane receptor
PSMC4	proteasome (prosome, macropain) 26S subunit, ATPase, 4	8028756	2,611	3	Nucleus	peptidase
NUPL1	nucleoporin like 1	7968132	2,617	13	Nucleus	transporter
AARS	alanyl-tRNA synthetase	8002347	2,619		Cytoplasm	enzyme
TCP1	t-complex 1	8130567	2,622	9	Cytoplasm	other
EPRS	glutamyl-prolyl-tRNA synthetase	7924351	2,625	8	Cytoplasm	enzyme
ABTB2	ankyrin repeat and BTB (POZ) domain containing 2	7947462	2,637	5	unknown	other
PTPN2	protein tyrosine phosphatase, non-receptor type 2	8022393	2,641	14	Cytoplasm	phosphatase
NAA15	N(alpha)-acetyltransferase 15, NatA auxiliary subunit	8097480	2,652	10	Nucleus	transcription regulator
PDE4B	phosphodiesterase 4B, cAMP-specific (phosphodiesterase E4 dunce homolog, Drosophila)	7902104	2,654	2	Cytoplasm	enzyme
PSMB3	proteasome (prosome, macropain) subunit, beta type, 3	8006812	2,657	4	Cytoplasm	peptidase
MAP3K8	mitogen-activated protein kinase kinase kinase 8	7926900	2,662	12	Cytoplasm	kinase
ETF1	eukaryotic translation termination factor 1	8114443	2,665	21	Cytoplasm	translation regulator
PDIA6	protein disulfide isomerase family A, member 6	8050278	2,667	13	Cytoplasm	enzyme
NFKB2	nuclear factor of kappa light polypeptide gene enhancer in B-cells 2 (p49/p100)	7930074	2,669	8	Nucleus	transcription regulator
MRPS15	mitochondrial ribosomal protein S15	7914940	2,669	23	Cytoplasm	other
DNAJC3	DnaJ (Hsp40) homolog, subfamily C, member 3	7969651	2,671	9	Cytoplasm	other
NFKBIA	nuclear factor of kappa light polypeptide gene enhancer in B-cells inhibitor, alpha	7978644	2,675	8	Cytoplasm	other
GADD45B	growth arrest and DNA-damage-inducible, beta	8024485	2,681	19, 22	Cytoplasm	other
SERPINB9	serpin peptidase inhibitor, clade B (ovalbumin), member 9	8123609	2,684	8, 19	Cytoplasm	other
ICOS	inducible T-cell co-stimulator	8047702	2,685	15	Plasma Membrane	other
HSPA9	heat shock 70kDa protein 9 (mortalin)	8114455	2,689	8	Cytoplasm	other
LDLR	low density lipoprotein receptor	8025828	2,700	6	Plasma Membrane	transporter
PSMA2	proteasome (prosome, macropain) subunit, alpha type, 2	8139232	2,701	4	Cytoplasm	peptidase
GART	phosphoribosylglycinamide formyltransferase, phosphoribosylglycinamide synthetase, phosphoribosylaminoimidazole synthetase	8070102	2,703	4	Cytoplasm	enzyme
BTG3	BTG family, member 3	8069565	2,711	5	Nucleus	other
TNFAIP8	tumor necrosis factor, alpha-induced protein 8	8107520	2,714	5	Cytoplasm	other
SEC61A1	Sec61 alpha 1 subunit (S. cerevisiae)	8082408	2,715	1	Cytoplasm	transporter
HUWE1	HECT, UBA and WWE domain containing 1	8172914	2,715	1	Nucleus	transcription regulator
SC4MOL	sterol-C4-methyl oxidase-like	8098195	2,718	10	Cytoplasm	enzyme
RBPJ	recombination signal binding protein for immunoglobulin kappa J region	8094460	2,720	22	Nucleus	transcription regulator
DNAJA1	DnaJ (Hsp40) homolog, subfamily A, member 1	8154765	2,721	9	Nucleus	other
RFC3	replication factor C (activator 1) 3, 38kDa	7968563	2,725	3	Nucleus	enzyme
BLM	Bloom syndrome, RecQ helicase-like	7986068	2,728	3	Nucleus	enzyme
MARS	methionyl-tRNA synthetase	7956443	2,728	14	Cytoplasm	enzyme
POMP	proteasome maturation protein	7968297	2,729	4	Nucleus	other
C10ORF119	chromosome 10 open reading frame 119	7936706	2,730	7	Nucleus	other
SMS	spermine synthase	8166402	2,732	3	unknown	enzyme
METTL1	methyltransferase like 1	8171876	2,733	21	unknown	enzyme
MARCH3	membrane-associated ring finger (C3HC4) 3	8113790	2,736	10	Cytoplasm	other
TRPV1	transient receptor potential cation channel, subfamily V, member 1	8011375	2,740	13	Plasma Membrane	ion channel
COPG	coatomer protein complex, subunit gamma	8082478	2,740	4	Cytoplasm	transporter
SELS	selenoprotein S	7991587	2,742	11	Cytoplasm	other
SEC61B	Sec61 beta subunit	8156838	2,745	1	Cytoplasm	transporter
GCSH	glycine cleavage system protein H (aminomethyl carrier)	7922104	2,747	2	Cytoplasm	enzyme
EIF4G1	eukaryotic translation initiation factor 4 gamma, 1	8084439	2,758	9	Cytoplasm	translation regulator
PABPC4	poly(A) binding protein, cytoplasmic 4 (inducible form)	7915207	2,759	2	Cytoplasm	other
PSMA1	proteasome (prosome, macropain) subunit, alpha type, 1	7946728	2,761	4	Cytoplasm	peptidase
PSMC3	proteasome (prosome, macropain) 26S subunit, ATPase, 3	7947867	2,774	3	Nucleus	transcription regulator
EIF3I (includes EG:8668)	eukaryotic translation initiation factor 3, subunit I	7899737	2,785	9	Cytoplasm	translation regulator
URB2	URB2 ribosome biogenesis 2 homolog (S. cerevisiae)	7910416	2,789	24	Nucleus	other
EIF5B	eukaryotic translation initiation factor 5B	8043861	2,790	20	Cytoplasm	translation regulator
MCM5	minichromosome maintenance complex component 5	8072687	2,794	7	Nucleus	enzyme
ARF4	ADP-ribosylation factor 4	8088339	2,799	5, 17	Cytoplasm	enzyme
NIP7	nuclear import 7 homolog (S. cerevisiae)	7996934	2,799	25	Nucleus	other
PIM2 (includes EG:11040)	pim-2 oncogene	8172471	2,809	14	unknown	kinase
MRPL24	mitochondrial ribosomal protein L24	7921121	2,822	19	unknown	other
PDIA4	protein disulfide isomerase family A, member 4	8143684	2,823	6	Cytoplasm	enzyme
RIOK1	RIO kinase 1 (yeast)	8116760	2,836	23	unknown	kinase
B4GALT5	UDP-Gal:betaGlcNAc beta 1,4- galactosyltransferase, polypeptide 5	8066939	2,837	20	Cytoplasm	enzyme
NOP2	NOP2 nucleolar protein homolog (yeast)	7960575	2,858	18	Nucleus	other
NOL10	nucleolar protein 10	8050255	2,859		Nucleus	other
SEC13	SEC13 homolog (S. cerevisiae)	8085300	2,859	22	Cytoplasm	transporter
ADSL	adenylosuccinate lyase	8073242	2,867		Cytoplasm	enzyme
PHLDA1	pleckstrin homology-like domain, family A, member 1	7965040	2,868	2	Cytoplasm	other
SQLE	squalene epoxidase	8148280	2,870	5	Cytoplasm	enzyme
NDUFAF4	NADH dehydrogenase (ubiquinone) 1 alpha subcomplex, assembly factor 4	8128322	2,873	20	unknown	other
IPO4	importin 4	7978132	2,882	1	Nucleus	transporter
EIF2S1	eukaryotic translation initiation factor 2, subunit 1 alpha, 35kDa	7975224	2,883	10, 24	Cytoplasm	translation regulator
UTP20	UTP20, small subunit (SSU) processome component, homolog (yeast)	7957890	2,884		Nucleus	other
DCUN1D5	DCN1, defective in cullin neddylation 1, domain containing 5 (S. cerevisiae)	7951325	2,885	16	unknown	other
CALR	calreticulin	8026106	2,890	13	Cytoplasm	transcription regulator
PHB (includes EG:5245)	prohibitin	8016552	2,892	7	Nucleus	transcription regulator
NETO2	neuropilin (NRP) and tolloid (TLL)-like 2	8001197	2,892	9	unknown	other
LARP4	La ribonucleoprotein domain family, member 4	7955361	2,899	16	unknown	other
STAT5A	signal transducer and activator of transcription 5A	8007212	2,904	14	Nucleus	transcription regulator
ALDH18A1	aldehyde dehydrogenase 18 family, member A1	7935230	2,908	1	Cytoplasm	kinase
POLR1B	polymerase (RNA) I polypeptide B, 128kDa	8044473	2,909	9	Nucleus	enzyme
PMM2	phosphomannomutase 2	7993148	2,916	17	Cytoplasm	enzyme
FKBP4	FK506 binding protein 4, 59kDa	7953100	2,933	9	Nucleus	enzyme
STEAP1	six transmembrane epithelial antigen of the prostate 1	8134030	2,934	10	Plasma Membrane	transporter
EIF2B3	eukaryotic translation initiation factor 2B, subunit 3 gamma, 58kDa	7915640	2,934	1	Cytoplasm	translation regulator
BATF	basic leucine zipper transcription factor, ATF-like	7975793	2,940	11	Nucleus	transcription regulator
PPIL1	peptidylprolyl isomerase (cyclophilin)-like 1	8126058	2,943	13	Plasma Membrane	enzyme
MTHFD1L	methylenetetrahydrofolate dehydrogenase (NADP+ dependent) 1-like	8122773	2,953	7	Cytoplasm	enzyme
NOP58	NOP58 ribonucleoprotein homolog (yeast)	8047518	2,954	1	Nucleus	enzyme
OSTC	oligosaccharyltransferase complex subunit	8096771	2,956	6	unknown	enzyme
RUVBL1	RuvB-like 1 (E. coli)	8090448	2,959	3	Nucleus	transcription regulator
HSPA5	heat shock 70kDa protein 5 (glucose-regulated protein, 78kDa)	8164165	2,982	6	Cytoplasm	other
EPS8	epidermal growth factor receptor pathway substrate 8	7961546	2,989	13	Plasma Membrane	peptidase
RAN	RAN, member RAS oncogene family	8117888	2,994	8	Nucleus	enzyme
FEN1	flap structure-specific endonuclease 1	7940561	2,995	3	Nucleus	enzyme
GNPNAT1	glucosamine-phosphate N-acetyltransferase 1	7979196	2,996	3	Cytoplasm	enzyme
CMAH	cytidine monophosphate-N-acetylneuraminic acid hydroxylase (CMP-N-acetylneuraminate monooxygenase) pseudogene	8124307	3,002	25	Cytoplasm	enzyme
ARSB	arylsulfatase B	8112807	3,003	4	Cytoplasm	enzyme
NFKBIZ	nuclear factor of kappa light polypeptide gene enhancer in B-cells inhibitor, zeta	8081386	3,011	5	Nucleus	transcription regulator
THOC4	THO complex 4	8019772	3,013	13	Nucleus	transcription regulator
EZH2	enhancer of zeste homolog 2 (Drosophila)	8143663	3,023	10	Nucleus	transcription regulator
ATP2A2	ATPase, Ca++ transporting, cardiac muscle, slow twitch 2	7958644	3,031	2	Cytoplasm	transporter
ILF2 (includes EG:3608)	interleukin enhancer binding factor 2, 45kDa	7920317	3,036	8	Nucleus	transcription regulator
SSR3	signal sequence receptor, gamma (translocon-associated protein gamma)	8091648	3,049	16	Cytoplasm	other
CCT4	chaperonin containing TCP1, subunit 4 (delta)	8052562	3,053	2	Cytoplasm	other
IER3	immediate early response 3	8178435	3,058	8	Cytoplasm	other
HNRNPAB	heterogeneous nuclear ribonucleoprotein A/B	8110450	3,060	5	Nucleus	enzyme
SDC4	syndecan 4	8066513	3,063	2	Plasma Membrane	other
PRDX3	peroxiredoxin 3	7936661	3,067		Cytoplasm	enzyme
GNA15	guanine nucleotide binding protein (G protein), alpha 15 (Gq class)	8024572	3,084	22	Plasma Membrane	enzyme
CCT7	chaperonin containing TCP1, subunit 7 (eta)	8042720	3,084	2	Cytoplasm	other
WDR76	WD repeat domain 76	7983306	3,098	7	Nucleus	other
UTP11L (includes EG:51118)	UTP11-like, U3 small nucleolar ribonucleoprotein, (yeast)	7900201	3,109	23	Nucleus	other
FAM98A	family with sequence similarity 98, member A	8051413	3,110	17	unknown	other
COX17	COX17 cytochrome c oxidase assembly homolog (S. cerevisiae)	7968972	3,112		Cytoplasm	enzyme
GSG2	germ cell associated 2 (haspin)	8003844	3,114	1	Nucleus	kinase
KNTC1	kinetochore associated 1	7959408	3,116	24	Nucleus	other
CCT3	chaperonin containing TCP1, subunit 3 (gamma)	7920984	3,120	2	Cytoplasm	other
TRAF1	TNF receptor-associated factor 1	8163825	3,131	8	Cytoplasm	other
EIF4A1	eukaryotic translation initiation factor 4A1	8004497	3,133	9	Cytoplasm	translation regulator
TUBA1B	tubulin, alpha 1b	7963046	3,139	2	Cytoplasm	other
HDGFRP3	hepatoma-derived growth factor, related protein 3	7991070	3,155	2	Nucleus	other
STT3A	STT3, subunit of the oligosaccharyltransferase complex, homolog A (S. cerevisiae)	7944991	3,157	6	Plasma Membrane	enzyme
SLC41A2	solute carrier family 41, member 2	7965964	3,157		unknown	transporter
TNF	tumor necrosis factor	8118142	3,161	5	Extracellular Space	cytokine
PSMB6	proteasome (prosome, macropain) subunit, beta type, 6	8003953	3,162	4	Cytoplasm	peptidase
TIMM17A (includes EG:10440)	translocase of inner mitochondrial membrane 17 homolog A (yeast)	7908766	3,170	13	Cytoplasm	transporter
DIAPH2	diaphanous homolog 2 (Drosophila)	8168691	3,185	18	Cytoplasm	other
NDUFAB1	NADH dehydrogenase (ubiquinone) 1, alpha/beta subcomplex, 1, 8kDa	8000323	3,188		Cytoplasm	enzyme
RRM1 (includes EG:6240)	ribonucleotide reductase M1	7937915	3,205	16, 24	Nucleus	enzyme
LGALS3	lectin, galactoside-binding, soluble, 3	7974461	3,218	12	Extracellular Space	other
SEC23B	Sec23 homolog B (S. cerevisiae)	8061186	3,221	19	Cytoplasm	transporter
MRPL3	mitochondrial ribosomal protein L3	8090678	3,229	23	Cytoplasm	other
PSMB2	proteasome (prosome, macropain) subunit, beta type, 2	7914834	3,232	4	Cytoplasm	peptidase
BAK1	BCL2-antagonist/killer 1	8125766	3,254		Cytoplasm	other
TMEM120A	transmembrane protein 120A	8140371	3,257	6	unknown	other
FANCI	Fanconi anemia, complementation group I	7985829	3,258	1	unknown	other
TRIP10	thyroid hormone receptor interactor 10	8025058	3,260	3	Cytoplasm	other
IARS	isoleucyl-tRNA synthetase	8162313	3,264	8	Cytoplasm	enzyme
RNF19B	ring finger protein 19B	7914603	3,268	11	unknown	other
IL12RB2	interleukin 12 receptor, beta 2	7902205	3,270	15	Plasma Membrane	transmembrane receptor
SLC39A14	solute carrier family 39 (zinc transporter), member 14	8145122	3,270	15	Plasma Membrane	transporter
LRRC59	leucine rich repeat containing 59	8016708	3,272	2	Cytoplasm	other
SLAMF7	SLAM family member 7	7906613	3,276	4	Plasma Membrane	other
PSMA3	proteasome (prosome, macropain) subunit, alpha type, 3	7974603	3,286	4	Cytoplasm	peptidase
EBI3	Epstein-Barr virus induced 3	8024792	3,290	14	Extracellular Space	cytokine
GARS	glycyl-tRNA synthetase	8132070	3,305		Cytoplasm	enzyme
PPIF	peptidylprolyl isomerase F	7928589	3,313	13	Cytoplasm	enzyme
EXO1	exonuclease 1	7910997	3,319	15	Nucleus	enzyme
NME2P1	non-metastatic cells 2, protein (NM23B) expressed in, pseudogene 1	7959146	3,324	21	unknown	other
TANK	TRAF family member-associated NFKB activator	8045933	3,356	5	Cytoplasm	other
IL23R	interleukin 23 receptor	7902189	3,379	15	Plasma Membrane	transmembrane receptor
MAGOHB	mago-nashi homolog B (Drosophila)	7961208	3,383	24	Nucleus	other
ARHGAP31	Rho GTPase activating protein 31	8081838	3,385	25	Cytoplasm	other
TARS	threonyl-tRNA synthetase	8104760	3,388	16	Nucleus	enzyme
CHCHD2	coiled-coil-helix-coiled-coil-helix domain containing 2	8139758	3,392	7	Cytoplasm	other
DKC1	dyskeratosis congenita 1, dyskerin	8170971	3,401	1	Nucleus	enzyme
NOP14	NOP14 nucleolar protein homolog (yeast)	8099051	3,402	11	Nucleus	other
ATP1B3	ATPase, Na+/K+ transporting, beta 3 polypeptide	8083136	3,406	12	Plasma Membrane	transporter
GFPT1	glutamine--fructose-6-phosphate transaminase 1	8052762	3,409	6	Cytoplasm	enzyme
CCT2	chaperonin containing TCP1, subunit 2 (beta)	7957052	3,422	2	Cytoplasm	kinase
PRMT1	protein arginine methyltransferase 1	8030437	3,447	18	Nucleus	enzyme
CCT6A	chaperonin containing TCP1, subunit 6A (zeta 1)	8132943	3,452	2	Cytoplasm	other
PNPT1	polyribonucleotide nucleotidyltransferase 1	8052331	3,461		Cytoplasm	enzyme
PSMD1	proteasome (prosome, macropain) 26S subunit, non-ATPase, 1	8049016	3,469	3	Cytoplasm	other
ATIC	5-aminoimidazole-4-carboxamide ribonucleotide formyltransferase/IMP cyclohydrolase	8048120	3,472	17	unknown	enzyme
WDR3	WD repeat domain 3	7904364	3,482	19	Cytoplasm	other
RNF152	ring finger protein 152	8023598	3,487	21	unknown	other
C14ORF156	chromosome 14 open reading frame 156	7975989	3,501	3	Cytoplasm	other
PSTPIP2	proline-serine-threonine phosphatase interacting protein 2	8023043	3,518	15	Cytoplasm	other
RRP15	ribosomal RNA processing 15 homolog (S. cerevisiae)	7909782	3,565	2	Nucleus	other
CCL3	chemokine (C-C motif) ligand 3	8014369	3,577	14	Extracellular Space	cytokine
MPDU1	mannose-P-dolichol utilization defect 1	8004521	3,609	1	Cytoplasm	other
MCM2	minichromosome maintenance complex component 2	8082350	3,615	7	Nucleus	enzyme
NANS	N-acetylneuraminic acid synthase	8156761	3,615	9	Cytoplasm	enzyme
NFKB1	nuclear factor of kappa light polypeptide gene enhancer in B-cells 1	8096635	3,616		Nucleus	transcription regulator
SEC11C	SEC11 homolog C (S. cerevisiae)	8021453	3,629	16	Cytoplasm	peptidase
ZAK	sterile alpha motif and leucine zipper containing kinase AZK	8046461	3,631	1	Cytoplasm	kinase
LTA	lymphotoxin alpha (TNF superfamily, member 1)	8179258	3,633	11	Extracellular Space	cytokine
TFDP1	transcription factor Dp-1	7970317	3,640	7	Nucleus	transcription regulator
LRP8	low density lipoprotein receptor-related protein 8, apolipoprotein e receptor	7916282	3,652	22	Plasma Membrane	transmembrane receptor
CSTF2 (includes EG:1478)	cleavage stimulation factor, 3' pre-RNA, subunit 2, 64kDa	8168762	3,659	2	Nucleus	other
PPAT	phosphoribosyl pyrophosphate amidotransferase	8100495	3,683	1	Cytoplasm	enzyme
PRDX1	peroxiredoxin 1	7915733	3,704	6	Cytoplasm	enzyme
SEC61G	Sec61 gamma subunit	8139706	3,712	1	Cytoplasm	transporter
HYOU1	hypoxia up-regulated 1	7952145	3,714	5	Cytoplasm	other
WDHD1	WD repeat and HMG-box DNA binding protein 1	7979281	3,728	24	Nucleus	other
UTP15	UTP15, U3 small nucleolar ribonucleoprotein, homolog (S. cerevisiae)	8106193	3,728		Nucleus	other
SFXN1	sideroflexin 1	8110090	3,732	1	Cytoplasm	transporter
CIRH1A	cirrhosis, autosomal recessive 1A (cirhin)	7996891	3,741		Nucleus	other
DUSP5	dual specificity phosphatase 5	7930413	3,763	11	Nucleus	phosphatase
IPO5	importin 5	7969703	3,769	8	Nucleus	transporter
TMEM97	transmembrane protein 97	8005839	3,771	6	Extracellular Space	other
SRM	spermidine synthase	7912374	3,780	1	unknown	enzyme
SURF4	surfeit 4	8164883	3,790	10	Cytoplasm	other
FURIN	furin (paired basic amino acid cleaving enzyme)	7986092	3,799		Cytoplasm	peptidase
CCDC6	coiled-coil domain containing 6	7933760	3,805	14	Cytoplasm	other
CDK4	cyclin-dependent kinase 4	7964522	3,812	12	Nucleus	kinase
DUSP4	dual specificity phosphatase 4	8150076	3,838	6	Nucleus	phosphatase
NUDCD1	NudC domain containing 1	8152340	3,845	21	unknown	other
RBBP8	retinoblastoma binding protein 8	8020468	3,846	7	Nucleus	other
STX11	syntaxin 11	8122457	3,866	4	Plasma Membrane	transporter
STIP1	stress-induced-phosphoprotein 1	7940857	3,867	9	Cytoplasm	other
AK2	adenylate kinase 2	7916590	3,882	5	Cytoplasm	kinase
FKBP14	FK506 binding protein 14, 22 kDa	8138834	3,904	13	Cytoplasm	enzyme
PRMT5	protein arginine methyltransferase 5	7977820	3,916	8, 21	Cytoplasm	enzyme
SEC24D	SEC24 family, member D (S. cerevisiae)	8102482	3,925	19	Cytoplasm	transporter
ARNTL2	aryl hydrocarbon receptor nuclear translocator-like 2	7954527	3,926		Nucleus	transcription regulator
DNAJB11	DnaJ (Hsp40) homolog, subfamily B, member 11	8084634	3,944	9	Cytoplasm	other
CCT5	chaperonin containing TCP1, subunit 5 (epsilon)	8104449	3,963	2	Cytoplasm	other
FARSB	phenylalanyl-tRNA synthetase, beta subunit	8059319	3,987	17	Cytoplasm	enzyme
NOLC1	nucleolar and coiled-body phosphoprotein 1	7930008	3,989	1	Nucleus	other
IMPDH2	IMP (inosine 5'-monophosphate) dehydrogenase 2	8087254	4,050		Cytoplasm	enzyme
GNL3	guanine nucleotide binding protein-like 3 (nucleolar)	8080419	4,073	12	Nucleus	other
TAX1BP3	Tax1 (human T-cell leukemia virus type I) binding protein 3	8011407	4,092		Nucleus	transcription regulator
RRS1	RRS1 ribosome biogenesis regulator homolog (S. cerevisiae)	8146685	4,111	13	Nucleus	other
BCL2L1	BCL2-like 1	8065569	4,116		Cytoplasm	other
ABCE1	ATP-binding cassette, sub-family E (OABP), member 1	8097647	4,125	13	Cytoplasm	transporter
DRAM1	DNA-damage regulated autophagy modulator 1	7958019	4,148	10	unknown	other
PNO1	partner of NOB1 homolog (S. cerevisiae)	8042381	4,155	8	Nucleus	other
IL1RL1	interleukin 1 receptor-like 1	8044021	4,178	11	Plasma Membrane	transmembrane receptor
GTPBP4	GTP binding protein 4	7925823	4,180	2	Nucleus	enzyme
GPN3	GPN-loop GTPase 3	7966321	4,186		unknown	other
BZW2	basic leucine zipper and W2 domains 2	8131583	4,276		Cytoplasm	translation regulator
LMAN1	lectin, mannose-binding, 1	8023561	4,280	17	Cytoplasm	other
MCM10	minichromosome maintenance complex component 10	7926259	4,290	7	Nucleus	other
GCH1	GTP cyclohydrolase 1	7979269	4,306	14	Cytoplasm	enzyme
TIFA	TRAF-interacting protein with forkhead-associated domain	8102362	4,325	11	unknown	other
SHMT2	serine hydroxymethyltransferase 2 (mitochondrial)	7956401	4,391	1	Cytoplasm	enzyme
ETV5	ets variant 5	8092578	4,440	15	Nucleus	transcription regulator
IL6	interleukin 6 (interferon, beta 2)	8131803	4,447	15	Extracellular Space	cytokine
NCS1	neuronal calcium sensor 1	8158627	4,447	18	Cytoplasm	other
HAPLN3	hyaluronan and proteoglycan link protein 3	7991224	4,464	17	Extracellular Space	other
PCNA	proliferating cell nuclear antigen	8064844	4,510	10	Nucleus	other
PIM1	pim-1 oncogene	8119161	4,517	12	Cytoplasm	kinase
UBE2T	ubiquitin-conjugating enzyme E2T (putative)	7923426	4,517	1	unknown	enzyme
SNRPD1	small nuclear ribonucleoprotein D1 polypeptide 16kDa	8020411	4,602	13	Nucleus	other
ICAM1	intercellular adhesion molecule 1	8025601	4,605	18	Plasma Membrane	transmembrane receptor
CTLA4	cytotoxic T-lymphocyte-associated protein 4	8047692	4,636	13	Plasma Membrane	other
CD55	CD55 molecule, decay accelerating factor for complement (Cromer blood group)	7909332	4,645	6	Plasma Membrane	other
SLFN11	schlafen family member 11	8014233	4,647	19	Nucleus	enzyme
PSMD14	proteasome (prosome, macropain) 26S subunit, non-ATPase, 14	8045946	4,664	4	Cytoplasm	peptidase
SLC1A5	solute carrier family 1 (neutral amino acid transporter), member 5	8037835	4,668	1	Plasma Membrane	transporter
NDFIP2	Nedd4 family interacting protein 2	7969544	4,703	4	Cytoplasm	other
CCR1	chemokine (C-C motif) receptor 1	8086600	4,765	22	Plasma Membrane	G-protein coupled receptor
EBNA1BP2	EBNA1 binding protein 2	7915485	4,782	25	Nucleus	other
NOP16	NOP16 nucleolar protein homolog (yeast)	8115907	4,789	23	Nucleus	other
MIR21 (includes EG:406991)	microRNA 21	8008885	4,873	22	unknown	microRNA
MYB (includes EG:4602)	v-myb myeloblastosis viral oncogene homolog (avian)	8122202	4,879	12	Nucleus	transcription regulator
PAK1IP1	PAK1 interacting protein 1	8116848	4,891	11	Nucleus	other
HAVCR2	hepatitis A virus cellular receptor 2	8115464	4,892	4	Plasma Membrane	transmembrane receptor
FEZ1	fasciculation and elongation protein zeta 1 (zygin I)	7952490	4,943	2	Cytoplasm	other
SLC16A1	solute carrier family 16, member 1 (monocarboxylic acid transporter 1)	7918622	4,953	10	Plasma Membrane	transporter
HSP90AB1	heat shock protein 90kDa alpha (cytosolic), class B member 1	8119993	4,957	9	Cytoplasm	other
SRPRB	signal recognition particle receptor, B subunit	8082816	4,986	16, 17	Cytoplasm	other
HK2	hexokinase 2	8042942	4,999	10	Cytoplasm	kinase
PSMA6	proteasome (prosome, macropain) subunit, alpha type, 6	7973936	5,016	4	Cytoplasm	peptidase
HSPD1	heat shock 60kDa protein 1 (chaperonin)	8058052	5,035	3	Cytoplasm	enzyme
BYSL	bystin-like	8119492	5,054		Cytoplasm	other
MCM6	minichromosome maintenance complex component 6	8055426	5,121	7	Nucleus	enzyme
SLC7A1	solute carrier family 7 (cationic amino acid transporter, y+ system), member 1	7970810	5,214	11	Plasma Membrane	transporter
PGD	phosphogluconate dehydrogenase	7897620	5,232	17	Cytoplasm	enzyme
ARHGAP11A	Rho GTPase activating protein 11A	7982358	5,276	16	unknown	other
CD83	CD83 molecule	8116983	5,491	11	Plasma Membrane	other
C3ORF26	chromosome 3 open reading frame 26	8081241	5,493	23	unknown	other
LIMK2	LIM domain kinase 2	8072461	5,497	12	Cytoplasm	kinase
CXCL10	chemokine (C-X-C motif) ligand 10	8101126	5,501		Extracellular Space	cytokine
MT2A	metallothionein 2A	7995783	5,569		Cytoplasm	other
TIPIN	TIMELESS interacting protein	7989915	5,595	3	Nucleus	other
SHCBP1	SHC SH2-domain binding protein 1	8001133	5,697	24	unknown	other
WDR12	WD repeat domain 12	8058373	5,828	5	Cytoplasm	other
MYC	v-myc myelocytomatosis viral oncogene homolog (avian)	8148317	5,840	1	Nucleus	transcription regulator
HELLS	helicase, lymphoid-specific	7929438	5,849	1	Nucleus	enzyme
MTHFD1	methylenetetrahydrofolate dehydrogenase (NADP+ dependent) 1, methenyltetrahydrofolate cyclohydrolase, formyltetrahydrofolate synthetase	7975045	6,050	7, 17	Cytoplasm	enzyme
MFSD2A	major facilitator superfamily domain containing 2A	7900365	6,377	21	unknown	other
PSAT1	phosphoserine aminotransferase 1	8156043	6,694	1	Cytoplasm	enzyme
ODC1	ornithine decarboxylase 1	8050240	6,802	8	Cytoplasm	enzyme
DDX21	DEAD (Asp-Glu-Ala-Asp) box polypeptide 21	7927936	6,856	8	Nucleus	enzyme
IRF8	interferon regulatory factor 8	7997712	6,924		Nucleus	transcription regulator
CTPS	CTP synthase	7900510	6,945	18	Nucleus	enzyme
C15ORF48	chromosome 15 open reading frame 48	7983478	7,367		Nucleus	other
MCM4	minichromosome maintenance complex component 4	8146357	7,530	7	Nucleus	enzyme
CCND2	cyclin D2	7953200	7,624	10	Nucleus	other
IL26	interleukin 26	7964795	7,791	13	Extracellular Space	cytokine
ADAM19	ADAM metallopeptidase domain 19 (meltrin beta)	8115490	7,919		Plasma Membrane	peptidase
DTL	denticleless homolog (Drosophila)	7909568	8,179	10	Nucleus	other
TYMS	thymidylate synthetase	8019842	8,530	7	Nucleus	enzyme
SLC7A5	solute carrier family 7 (cationic amino acid transporter, y+ system), member 5	8003298	8,545		Plasma Membrane	transporter
CCR4	chemokine (C-C motif) receptor 4	8078442	8,647	22	Plasma Membrane	G-protein coupled receptor
TFRC	transferrin receptor (p90, CD71)	8093053	8,843	12	Plasma Membrane	transporter
CDK6	cyclin-dependent kinase 6	8140955	9,233	12	Nucleus	kinase
WARS	tryptophanyl-tRNA synthetase	7981290	9,849	4	Cytoplasm	enzyme
PAICS	phosphoribosylaminoimidazole carboxylase, phosphoribosylaminoimidazole succinocarboxamide synthetase	8095221	10,167	1	unknown	enzyme
CHEK1	CHK1 checkpoint homolog (S. pombe)	7945014	10,565	3, 24	Nucleus	kinase
MTHFD2	methylenetetrahydrofolate dehydrogenase (NADP+ dependent) 2, methenyltetrahydrofolate cyclohydrolase	8042830	10,933	7	Cytoplasm	enzyme
TNFRSF9	tumor necrosis factor receptor superfamily, member 9	7912145	11,544	11	Plasma Membrane	other
PPA1	pyrophosphatase (inorganic) 1	7934133	12,712	24	Cytoplasm	enzyme
TNFSF4	tumor necrosis factor (ligand) superfamily, member 4	7922343	13,055	11, 19	Extracellular Space	cytokine
P2RX5	purinergic receptor P2X, ligand-gated ion channel, 5	8011415	13,104	5	Plasma Membrane	ion channel
MYO1B	myosin IB	8047127	13,246	18	Cytoplasm	other
CDC6	cell division cycle 6 homolog (S. cerevisiae)	8007071	14,254	7, 17	Nucleus	other
CD274	CD274 molecule	8154233	16,195	5, 25	Plasma Membrane	other
DPP4	dipeptidyl-peptidase 4	8056222	17,588		Plasma Membrane	peptidase
SLC27A2	solute carrier family 27 (fatty acid transporter), member 2	7983650	20,715	18	Cytoplasm	transporter
MIR155HG	MIR155 host gene (non-protein coding)	8068022	34,301	6	unknown	other
IL2RA	interleukin 2 receptor, alpha	7931914	37,326	14	Plasma Membrane	transmembrane receptor
IFNG	interferon, gamma	7964787	92,460	4	Extracellular Space	cytokine
