# Supplementary material for: Plasmodium falciparum-Infected Erythrocytes and IL-12/IL-18 Induce Diverse Transcriptomes in Human NK Cells: IFN-α/β Pathway versus TREM Signaling
Source: PLoS One. 2011 Sep 16;6(9):e24963. doi: 10.1371/journal.pone.0024963 (PMC3174986; doi:10.1371/journal.pone.0024963)
Supplement: Table S5 — Complete list of Networks related to IL-12/IL-18-induced genes. (XLS) [file pone.0024963.s007.xls]

## Sheet: Table S5-Networks (IL12+IL18)
Table S5 - Complete list of Networks related to IL12+IL18 induced genes
ID	Molecules in Network	Score	FM	Top Functions
1	ALDH18A1, CDK4/6, CDR2, CLPB, CPD, DKC1, EIF2B3, FANCI, G3BP1, GSG2, HELLS, HUWE1, IPO4, Max-Myc, MORF4L2, MPDU1, MYC, NOLC1, NOP58, PAICS, PPAT, PRKACB, PSAT1, Rfc, SEC61A1, SEC61B, SEC61G, SFXN1, SHMT2, SLC1A5, SQRDL (includes EG:58472), SRM, UBE2T, XPO5, ZAK	50	32	Gene Expression, Infection Mechanism, RNA Post-Transcriptional Modification
2	Alpha tubulin, ATP2A2, Beta Tubulin, Calpain, CCDC109B, CCT2, CCT3, CCT4, CCT5, CCT7, CCT6A, CSTF2 (includes EG:1478), EIF6, EPB41, FAM101B, FEZ1, Filamin, GCSH, GTPBP4, HDGFRP3, LRRC59, P4HB, PABPC4, PDE4B, PHLDA1, Pkc(s), PLSCR1, RRP15, Rsk, SDC4, TRAF3IP3, TUBA1B, TUBB2C, TUFM, ZBTB16	43	29	Cell Death, Post-Translational Modification, Protein Folding
3	26s Proteasome, Alpha actin, ATPase, BHLHE40, BLM, C14ORF156, CHEK1, DDX39, FEN1, FTSJ1, GNPNAT1, HSPD1, IDE, MLH1, PSMA, PSMC1, PSMC3, PSMC4, PSMD1, PSMD3, PSMD7, PSMD8, PSMD11, PSMD12, RFC3, RPA, RUVBL1, SMS, SPTBN1, STAT3, TIPIN, TRIP10, Tropomyosin, Ubiquitin, VCP	40	28	DNA Replication, Recombination, and Repair, Cellular Growth and Proliferation, Embryonic Development
4	19S proteasome, 20s proteasome, ARSB, AUTS2 (includes EG:26053), BTN3A1, CECR1, COP I, COPB2, COPE, COPG, EVL, GART, HAVCR2, IFNG, Immunoproteasome Pa28/20s, NDFIP2, POMP, Proteasome PA700/20s, PSMA1, PSMA2, PSMA3, PSMA6, PSMB, PSMB2, PSMB3, PSMB6, PSMB7, PSMC, PSMD, PSMD14, SH2D1B, SLAMF6, SLAMF7, STX11, WARS	37	27	Cell Death, Genetic Disorder, Immunological Disease
5	ABTB2, Adaptor protein 1, AK2, ARF4, ARRDC3, BTG3, BTN3A3, CALCOCO1, CD274, CD80/CD86, Cebp, CST7, CX3CR1, CYTH3, CYTIP, HNRNPAB, HYOU1, Ldh, LDHB, NFKBIZ, P2RX5, RASA3, Rnr, Sod, SQLE, TANK, TH1 Cytokine, TNF, TNFAIP8, TNFRSF18, TP53INP1, TRAF, Ube3, WDR12, ZC3H12A	36	26	Cell Morphology, Hematological System Development and Function, Cancer
6	ADRM1, AKT3, AMPK, CCNG2, CD55, Cytochrome c, dolichyl-diphosphooligosaccharide-protein glycotransferase, DUSP4, FASN, GFPT1, GLRX, GOT1, HDL, HSPA5, IDI1, Insulin, Jnk, KLRG1, LDLR, LEPROTL1, MAGT1, MIR155HG, NFE2L1, OSTC, PDIA4, PPP2R5C, PRDX1, PRKAA, RPN1, SESN1, SREBF2, STT3A, T3-TR-RXR, TMEM97, TMEM120A	35	27	Post-Translational Modification, Lipid Metabolism, Small Molecule Biochemistry
7	Akt, C10ORF119, CDC6, CHCHD2, Cyclin A, Cyclin D, Cyclin E, E2f, Hdac, IKZF2, MCM2, MCM4, MCM5, MCM6, MCM7, MCM10, methenyltetrahydrofolate cyclohydrolase, methylenetetrahydrofolate dehydrogenase (NADP), MTHFD1, MTHFD2, MTHFD1L, MXD1, PA2G4, PHB (includes EG:5245), PLAC8, Ppp2c, PTBP1, Rb, RBBP8, RBL2, RPLP0 (includes EG:6175), SSRP1, TFDP1, TYMS, WDR76	33	25	DNA Replication, Recombination, and Repair, Cellular Assembly and Organization, Cell Cycle
8	Caspase, DDX21, DHX9, EED, EPRS, EZH1, F2R, Fibrinogen, Hat, HDAC2, HISTONE, Histone H1, Histone h3, Histone h4, HSPA9, IARS, IER3, ILF2 (includes EG:3608), Importin alpha, Importin beta, IPO5, MYST4, NFKB2, NFKBIA, ODC1, PNO1, PRMT5, RAN, SERPINB9, SNRPB, SUN2, TIP60, TLE1, TRAF1, ZBTB44	32	25	Cancer, Molecular Transport, Protein Trafficking
9	DNA-directed RNA polymerase, DNAJA1, DNAJB9, DNAJB11, DNAJC3, DPP3, EIF3I (includes EG:8668), EIF4A, EIF4A1, Eif4g, EIF4G1, ERH, FBXO32, FKBP4, HSP, Hsp27, Hsp70, Hsp90, Hsp22/Hsp40/Hsp90, HSP90AB1, HSPA8, MIR1, NANS, NETO2, Nos, P38 MAPK, PARK7, PDCD4, POLR1A, POLR1B, POLR2K, POLR3D, PTCH1, STIP1, TCP1	32	24	Drug Metabolism, Endocrine System Development and Function, Lipid Metabolism
10	ADHFE1, Alp, CCND2, Cofilin, CTDSP2, DDB1, DEGS1, DHCR24, DRAM1, DTL, EIF2S1, EZH2, FCHO2, FSH, hCG, HK2, Interferon alpha, KLHL24, Lh, MARCH3, MIR124, NAA15, oxidoreductase, PCNA, Pka, PLC, PLCL2, PP2A, PYHIN1 (includes EG:149628), RNF125, SC4MOL, SLC16A1, STEAP1, SURF4, UBE2L3	32	24	Cell Cycle, Cell Death, Cancer
11	BATF, BBS2, CD83, CHEMOKINE, COPS3, DUSP5, Ifn, IFN alpha/beta, Ifn gamma, Ikk (family), IL18R1, IL1RL1, IL7R, IRAK, IRAK2, LTA, lymphotoxin-alpha1-beta2, NFkB (complex), NFkB (family), NOP14, PAK1IP1, Phytohaemaglutinin A, Pro-inflammatory Cytokine, PTGDR, RNF19B, SELS, SLC7A1, Stat3-Stat3, TIFA, Tlr, TLR1, TNFRSF9, TNFSF4, VOPP1, ZBP1	27	22	Lymphoid Tissue Structure and Development, Cellular Development, Hematological System Development and Function
12	alcohol group acceptor phosphotransferase, Arf, ATP1B3, CAK, CDK4, CDK6, CDKN1B, Collagen(s), CYTH1, Focal adhesion kinase, GNL3, Integrin, ITGA5, Laminin, Laminin1, Lfa-1, LGALS3, LIMK2, MAP2K1/2, MAP3K8, Mek, MYB (includes EG:4602), Pdgf, PDGF BB, PDGF-AA, PDGFD, PI3K, PIK3IP1, PIM1, SND1, SORL1, Sos, SYNE1, TBC1D10C, TFRC	22	19	Cell Cycle, Renal and Urological System Development and Function, DNA Replication, Recombination, and Repair
13	ABCE1, BCR, C1q, CALR, CTLA4, EPS8, ERK, FAS, FKBP14, GOT, GPR56, Iga, IgG, IgG2a, Igm, IL26, IL10RA, Immunoglobulin, MHC Class I (complex), MHC CLASS I (family), NUPL1, PDIA6, peptidylprolyl isomerase, PLA2, PPIF, PPIL1, Rap1, RNase A, RRS1, SNRPD1, Tap, THOC4, TIMM17A (includes EG:10440), TRPV1, YPEL1	22	19	Cancer, Inflammatory Response, Hematological System Development and Function
14	AHSA1, ANXA1, CCDC6, CCL3, Cpla2, Cyclooxygenase, EBI3, ENaC, Eotaxin, ERK1/2, Ferritin, GC-GCR dimer, GCH1, Growth hormone, IL2RA, KARS, MARS, NfkB-RelA, Pias, PIM2 (includes EG:11040), PTGER4, Ptk, PTPN2, Rock, SAA, Sfk, SOCS1, STAT, STAT3/5, STAT5A, STAT5a/b, TCF7, TSC22D3, TXK, UBA5	21	18	Cellular Growth and Proliferation, Hematological System Development and Function, Cellular Development
15	AHNAK, C19ORF10, CD48, CD300A, ETV5, EXO1, Fc gamma receptor, Fcer1, Fcgr3, FCGR3A, GATA3, Gm-csf, ICOS, Ige, IgG1, IL6, IL23, IL12 (complex), IL12 (family), Il12 receptor, IL12RB2, IL23R, INPP5D, JAK, KIT, MHC Class II (complex), NIK, PLC gamma, PLCG2, PSTPIP2, SHP, SLC39A14, SOCS, SYK/ZAP, TH2 Cytokine	19	17	Cell Death, Cellular Development, Hematological System Development and Function
16	AGTPBP1, APOE, ARHGAP11A, BAT2, BRF2, CAP1, CDK5RAP3 (includes EG:80279), DCUN1D5, DGKD, DGKZ, EIF6, ELF3, EMG1, FLOT1, FTSJ1, GSTK1, HNF4A, KPNB1, LARP4, MIR149 (includes EG:406941), NAT10, PNKP, RRM1 (includes EG:6240), SEC11A, SEC11C, SLC39A7, SRP68, SRPR, SRPRB, SSR2, SSR3, STK11, STYXL1, TARS, XPNPEP2	19	17	Genetic Disorder, Metabolic Disease, Neurological Disease
17	ACLY, AHNAK, AIMP1, ARF4, ARF6, ARG1, ATIC, C14ORF166, CDC6, CDK2, CDKN2D, ERMP1, FAM98A, FARSB, FBXL20, GGA1, GLS, GPI, HAPLN3, KIF5B, KLF5, LMAN1, LYZ, MTHFD1, NAA25, PGD, PLXND1, PMM2, SEC11A, SEMA3E, SLC2A4, SMARCA4, SRPRB, UBB, VAMP3	19	17	Amino Acid Metabolism, Small Molecule Biochemistry, Genetic Disorder
18	ABCB1, Actin, ADCY, ARRB2, Calcineurin protein(s), Calmodulin, Cbp/p300, CDC42EP2, Ck2, CTPS, CXXC5, DIAPH2, F Actin, HIF1A, Holo RNA polymerase II, ICAM1, Mlc, MYO1B, NCS1, NOP2, NPY1R, POLR2F, PRMT1, RASGRP2, RNA polymerase II, SEPT6, SEPT9, SLC27A2, Smad, SMAD3, STK38, TCEB3, Vegf, ZNF83, ZNF217	19	20	Cell-To-Cell Signaling and Interaction, Hepatic System Development and Function, Liver Adhesion
19	5-hydroxytryptamine, AOAH, CARD6, CD38, CIAO1, CTSK, CYP1A2, FOS, GADD45B, GLCCI1, IFI6, IFNB1, IL15RA, MAP2K2, MGAT4A, MIR26A1, MRPL24, NR3C1, PLEKHF1, RAB27B, SCML4, SEC23B, SEC24D, SERPINB9, SLFN11, TCF7, TLR1, TLR5, TNFAIP6, TNFSF4, TNFSF9, TNFSF11, TNFSF14, UNC13D, WDR3	17	16	Cellular Development, Cell-To-Cell Signaling and Interaction, Hematological System Development and Function
20	ABCB1, ACSS1, B4GALT5, BAZ2B, C5ORF41, CDKN2A, CNOT6L, CTBP2, CTSK, DBH, EIF5B, ETV6, FAM111A, GDF15, HSD17B11, IMPAD1, MGAM, MIR124-1 (includes EG:406907), MIR9-1 (includes EG:407046), NCOR1, NDUFAF4, NEUROD1, NR1D1, NR1D2, PMF1, retinoic acid, RXRB, SAT1, SF3A1, SNTB2, SP1, TGM1, TMEM66, TRH, ZMYND11	17	16	Gene Expression, Cellular Development, Cellular Growth and Proliferation
21	ABLIM1, ARHGAP9, BEGAIN, DLG4, ETF1, FAM102A, farnesyl pyrophosphate, GOT1, KCNA5, KCNAB2, KCND2, LANCL2, methyltransferase, METTL1, MFSD2A, MIR145 (includes EG:406937), MIRN324, MIRN135B, Ndpk, NME1, NME3, NME5, NME2P1, NOS1, NUDCD1, PARP8, PRMT5, PRMT8, RAP2B, RBMS1, RNF152, SELK, SH3GL2, SLC16A2, TXNDC3	17	16	Amino Acid Metabolism, Post-Translational Modification, Small Molecule Biochemistry
22	Adaptor protein 2, APBA2, ASNS, Beta Arrestin, CCR1, CCR4, CHEMOKINE RECEPTOR, Clathrin, CXCR4, DAB2, EPHA4, G protein, G protein alpha, G protein alphai, G-protein beta, GADD45B, GNA15, Gpcr, LDL, LRP, LRP8, Mapk, MAT2A, MIR21 (includes EG:406991), NMUR1, Notch, Pak, PLA2G6, Pld, RBPJ, Sapk, SEC13, Secretase gamma, SPTY2D1, USP14	17	18	Embryonic Development, Tissue Development, Infection Mechanism
23	ACOT8, ACOX1, ACOX3, C3ORF26, CDK5RAP3 (includes EG:80279), CHEK2, GINS2, GSTK1, HBS1L, HNF1A, HNF4A, INS1, KLRF1, LCLAT1, MRPL3, MRPL51, MRPS15, NCOA1, NOP16, oleoyl-coenzyme A, palmitoyl-coenzyme A, PPARA, PPT1, PRKAB1, RIOK1, SLC35B1, TMEM63A, TRAPPC3, UFM1, UTP11L (includes EG:51118), WDR46, YWHAB	17	15	Lipid Metabolism, Nucleic Acid Metabolism, Small Molecule Biochemistry
24	ABTB1, ANXA1, ASS1, BPGM, BTG1, CCDC99, CHEK1, DDX5, DLG1, EI24, EIF2S1, ISG15, JAG1, KLF6, KNTC1, KPNA1, KPNA2, MAGOHB, MPP5, MPP7, NMT2, PAX3, POLD2, PPA1, PTEN, PTPN14, RRM1 (includes EG:6240), SH3BP4, SHCBP1, SNRK, TP53, UBE2D1, URB2, WDHD1, YWHAG	16	16	Cell-To-Cell Signaling and Interaction, Cellular Assembly and Organization, Cellular Function and Maintenance
25	ABI3, ARHGAP31, BTNL2, CD274, CD276, CDC42, CLK4, CMAH, CSF3, CYSLTR2, DEF6, DPEP2, EBNA1BP2, EGFR, FGFBP2, ganglioside GD1b, ganglioside GQ1B, HLX, IL2, IL4, IL17RB, KCNIP3, KLRB1, L-tyrosine, leukotriene D4, MRC1, NIP7, OBFC2A, PDCD1LG2, SESN3, SPI1, TXK, VTCN1, YPEL3, ZNF259	16	15	Cellular Growth and Proliferation, Hematological System Development and Function, Skeletal and Muscular System Development and Function
FM- Focus molecules
