# Supplementary material for: Plasmodium falciparum-Infected Erythrocytes and IL-12/IL-18 Induce Diverse Transcriptomes in Human NK Cells: IFN-α/β Pathway versus TREM Signaling
Source: PLoS One. 2011 Sep 16;6(9):e24963. doi: 10.1371/journal.pone.0024963 (PMC3174986; doi:10.1371/journal.pone.0024963)
Supplement: Table S6 — Complete list of Canonical Pathways related to IL-12/IL-18-induced genes. (XLS) [file pone.0024963.s008.xls]

## Sheet: Table S6-C Pathways (IL12+IL18)
Table S6 - Complete list of Canonical Pathways related to IL12+IL18 induce genes
Ingenuity Canonical Pathways	-log(p-value)	Ratio	Molecules
TREM1 Signaling	6,57E00	1,88E-01	STAT5A, TLR1, ICAM1, ITGA5, CD83, STAT3, NFKB2, IL6, CCL3, NFKB1, PLCG2, AKT3, TNF
Protein Ubiquitination Pathway	6,47E00	1,19E-01	PSMB3, IFNG, USP28, PSMA6, USP14, PSMA3, PSMD7, UBE2L3, PSMC4, PSMD3, PSMA1, HSPA5, PSMB6, PSMD8, HSPA8, PSMB7, PSMD11, PSMC1, PSMB2, PSMD12, PSMD1, PSMD14, PSMA2, PSMC3
One Carbon Pool by Folate	5,78E00	2,05E-01	TYMS, GCSH, MTHFD2, MTHFD1, ATIC, MTHFD1L, SHMT2, GART
Chronic Myeloid Leukemia Signaling	5,15E00	1,4E-01	STAT5A, RBL2, PA2G4, TFDP1, HDAC2, PIK3R1, SMAD3, CDK6, NFKB2, NFKB1, MYC, BCL2L1, CDK4, AKT3, CDKN1B
Small Cell Lung Cancer Signaling	4,94E00	1,43E-01	TFDP1, PA2G4, PIK3R1, CDK6, NFKB2, NFKB1, MYC, BCL2L1, NFKBIA, CDK4, AKT3, CDKN1B, TRAF1
Aminoacyl-tRNA Biosynthesis	4,72E00	1,07E-01	WARS, GARS, KARS, TARS, AARS, MARS, IARS, FARSB, EPRS
T Helper Cell Differentiation	4,28E00	1,53E-01	ICOS, IFNG, IL23R, IL10RA, IL2RA, IL12RB2, STAT3, IL6, GATA3, TNF, IL18R1
Cell Cycle: G1/S Checkpoint Regulation	4,2E00	1,64E-01	MYC, RBL2, CCND2, TFDP1, HDAC2, PA2G4, CDK4, SMAD3, CDK6, CDKN1B
TNFR2 Signaling	3,89E00	2,12E-01	TANK, NFKBIA, LTA, NFKB2, NFKB1, TNF, TRAF1
Purine Metabolism	3,84E00	6,15E-02	DDX39, RUVBL1, IDE, ADSL, IMPDH2, VCP, BLM, POLR3D, TXNDC3, POLR1B, POLR1A, PSMC4, ENPP5, PAICS, PDE4B, HSPD1, NME2P1, ATIC, RRM1 (includes EG:6240), GART, PSMC1, PNPT1, AK2, PSMC3, PPAT, RFC3, POLR2K
Aryl Hydrocarbon Receptor Signaling	3,56E00	9,74E-02	TFDP1, CDK6, NFKB2, IL6, NFKB1, FAS, CHEK1, MYC, CCND2, HSP90AB1, CDK4, ALDH18A1, CDKN1B, TNF, MCM7
Glucocorticoid Receptor Signaling	3,54E00	8,16E-02	PRKACB, STAT5A, IFNG, ICAM1, PIK3R1, SMAD3, HSPA9, IL6, STAT3, CCL5, NFKB1, CCL3, HSPA5, HSPA8, BCL2L1, TSC22D3, NFKBIA, HSP90AB1, ANXA1, FKBP4, AKT3, TNF, POLR2K
Acute Myeloid Leukemia Signaling	3,43E00	1,31E-01	MYC, STAT5A, PIM1, PIK3R1, AKT3, KIT, STAT3, NFKB2, NFKB1, TCF7, PIM2 (includes EG:11040)
Pathogenesis of Multiple Sclerosis	3,4E00	4,44E-01	CXCL10, CCR1, CCL5, CCL3
Induction of Apoptosis by HIV1	3,28E00	1,38E-01	BCL2L1, NFKBIA, CXCR4, NFKB2, NFKB1, TNF, BAK1, FAS, TRAF1
Role of Hypercytokinemia/hyperchemokinemia in the Pathogenesis of Influenza	3,15E00	1,56E-01	CXCL10, CCR1, IFNG, CCL5, IL6, CCL3, TNF
Role of PI3K/AKT Signaling in the Pathogenesis of Influenza	3,1E00	1,15E-01	IFNG, NFKBIA, PIK3R1, AKT3, CCL5, NFKB2, NFKB1, PLAC8, MLH1
CD40 Signaling	2,99E00	1,3E-01	TANK, ICAM1, NFKBIA, LTA, PIK3R1, STAT3, NFKB2, NFKB1, TRAF1
PI3K/AKT Signaling	2,8E00	8,63E-02	BCL2L1, NFKBIA, PPP2R5C, HSP90AB1, PIK3R1, ITGA5, AKT3, MAP3K8, NFKB2, CDKN1B, NFKB1, INPP5D
p53 Signaling	2,75E00	1,17E-01	BCL2L1, PCNA, TP53INP1, CCND2, GADD45B, PIK3R1, CDK4, AKT3, FAS, DRAM1, CHEK1
Activation of IRF by Cytosolic Pattern Recognition Receptors	2,68E00	1,1E-01	TANK, NFKBIA, LTA, ZBP1, NFKB2, IL6, NFKB1, TNF
Lymphotoxin β Receptor Signaling	2,63E00	1,27E-01	BCL2L1, NFKBIA, LTA, PIK3R1, AKT3, NFKB2, NFKB1, TRAF1
IL-9 Signaling	2,54E00	1,54E-01	STAT5A, PIK3R1, STAT3, NFKB2, NFKB1, TNF
IL-10 Signaling	2,53E00	1,14E-01	CCR1, NFKBIA, IL10RA, STAT3, NFKB2, IL6, NFKB1, TNF
Pancreatic Adenocarcinoma Signaling	2,35E00	9,32E-02	BCL2L1, TFDP1, PA2G4, PIK3R1, CDK4, SMAD3, AKT3, STAT3, NFKB2, CDKN1B, NFKB1
Glioma Signaling	2,25E00	8,77E-02	RBL2, TFDP1, PA2G4, PLCG2, PIK3R1, CDK4, IGF1R, CDK6, AKT3, PDGFD
4-1BB Signaling in T Lymphocytes	2,23E00	1,47E-01	TNFRSF9, NFKBIA, NFKB2, NFKB1, TRAF1
Hereditary Breast Cancer Signaling	2,22E00	8,4E-02	GADD45B, HDAC2, PIK3R1, CDK4, CDK6, AKT3, BLM, MLH1, CHEK1, RFC3, POLR2K
Prostate Cancer Signaling	2,22E00	9,18E-02	NFKBIA, TFDP1, PA2G4, HSP90AB1, PIK3R1, AKT3, NFKB2, CDKN1B, NFKB1
Glycine, Serine and Threonine Metabolism	2,21E00	5,33E-02	PSAT1, PLCG2, GCSH, GARS, GOT1, PLCL2, TARS, SHMT2
Role of PKR in Interferon Induction and Antiviral Response	2,17E00	1,3E-01	IFNG, NFKBIA, NFKB2, EIF2S1, NFKB1, TNF
Erythropoietin Signaling	2,13E00	1,01E-01	SOCS1, STAT5A, NFKBIA, PLCG2, PIK3R1, AKT3, NFKB2, NFKB1
Dendritic Cell Maturation	2,04E00	6,38E-02	ICAM1, NFKBIA, LTA, PIK3R1, AKT3, CD83, IRF8, NFKB2, IL6, NFKB1, TNF, FCGR3A
Crosstalk between Dendritic Cells and Natural Killer Cells	1,97E00	8,16E-02	IFNG, LTA, CD83, NFKB2, IL6, NFKB1, TNF, FAS
NF-κB Signaling	1,96E00	7,74E-02	PRKACB, TLR1, NFKBIA, HDAC2, PLCG2, LTA, PIK3R1, AKT3, MAP3K8, NFKB2, NFKB1, TNF
Role of Pattern Recognition Receptors in Recognition of Bacteria and Viruses	1,94E00	9,76E-02	TLR1, PIK3R1, CCL5, NFKB2, IL6, EIF2S1, NFKB1, TNF
Altered T Cell and B Cell Signaling in Rheumatoid Arthritis	1,94E00	8,79E-02	IFNG, TLR1, LTA, NFKB2, IL6, NFKB1, TNF, FAS
IL-12 Signaling and Production in Macrophages	1,9E00	7,41E-02	IFNG, IL23R, PIK3R1, AKT3, MAP3K8, IL12RB2, IRF8, NFKB2, NFKB1, TNF
Selenoamino Acid Metabolism	1,86E00	6,49E-02	METTL1, PRMT5, FTSJ1, MAT2A, MARS
IL-15 Signaling	1,84E00	1,01E-01	BCL2L1, STAT5A, PIK3R1, AKT3, STAT3, NFKB2, NFKB1
Communication between Innate and Adaptive Immune Cells	1,84E00	6,54E-02	CXCL10, IFNG, TLR1, CD83, CCL5, CCL3, TNF
Apoptosis Signaling	1,83E00	8,89E-02	BCL2L1, NFKBIA, PLCG2, NFKB2, NFKB1, TNF, BAK1, FAS
Role of Macrophages, Fibroblasts and Endothelial Cells in Rheumatoid Arthritis	1,81E00	5,85E-02	TLR1, SOCS1, ICAM1, PIK3R1, IL6, PLCL2, STAT3, CCL5, NFKB1, TCF7, IL18R1, MYC, NFKBIA, LTA, PLCG2, AKT3, PDGFD, TNF, FCGR3A, IRAK2, TRAF1
Hepatic Fibrosis / Hepatic Stellate Cell Activation	1,8E00	8,21E-02	IFNG, ICAM1, SMAD3, IGF1R, IL10RA, CCL5, NFKB2, IL6, NFKB1, TNF, FAS
Type I Diabetes Mellitus Signaling	1,76E00	7,56E-02	SOCS1, IFNG, NFKBIA, LTA, NFKB2, HSPD1, NFKB1, TNF, FAS
OX40 Signaling Pathway	1,7E00	5,26E-02	BCL2L1, TNFSF4, NFKBIA, NFKB2, NFKB1
Glutamate Metabolism	1,7E00	6,41E-02	GNPNAT1, GFPT1, GOT1, PPAT, EPRS
Atherosclerosis Signaling	1,7E00	7,96E-02	PLA2G6, IFNG, ICAM1, CXCR4, NFKB2, IL6, PDGFD, NFKB1, TNF
Caveolar-mediated Endocytosis Signaling	1,69E00	8,24E-02	CD55, CD48, COPE, ITGA5, FLOT1, COPB2, COPG
Aminosugars Metabolism	1,69E00	5,79E-02	GNPNAT1, GFPT1, HK2, PNPT1, CMAH, PDE4B, NANS
Pyrimidine Metabolism	1,68E00	5,19E-02	TYMS, TXNDC3, POLR1A, POLR1B, DKC1, PNPT1, NME2P1, CTPS, POLR3D, RRM1 (includes EG:6240), RFC3, POLR2K
PTEN Signaling	1,67E00	7,62E-02	BCL2L1, PIK3R1, ITGA5, AKT3, NFKB2, CDKN1B, NFKB1, INPP5D
Role of BRCA1 in DNA Damage Response	1,66E00	9,84E-02	RBL2, RBBP8, BLM, MLH1, CHEK1, RFC3
Molecular Mechanisms of Cancer	1,62E00	5,88E-02	PRKACB, PA2G4, TFDP1, SMAD3, PIK3R1, PTCH1, CDK6, NFKB2, HIF1A, NFKB1, BAK1, FAS, CHEK1, MYC, BCL2L1, CCND2, NFKBIA, GNA15, CDK4, RBPJ, AKT3, CDKN1B
iCOS-iCOSL Signaling in T Helper Cells	1,59E00	7,26E-02	ICOS, NFKBIA, PIK3R1, AKT3, IL2RA, NFKB2, PLEKHA2 (includes EG:59339), NFKB1, INPP5D
Neuregulin Signaling	1,59E00	7,77E-02	MYC, STAT5A, HSP90AB1, PLCG2, PIK3R1, ITGA5, AKT3, CDKN1B
IL-6 Signaling	1,59E00	8,6E-02	SOCS1, ABCB1, NFKBIA, STAT3, NFKB2, IL6, NFKB1, TNF
N-Glycan Biosynthesis	1,58E00	6,45E-02	MGAT4A, MAGT1, OSTC, RPN1, B4GALT5, STT3A
Glyoxylate and Dicarboxylate Metabolism	1,58E00	2,56E-02	MTHFD2, MTHFD1, MTHFD1L
Polyamine Regulation in Colon Cancer	1,58E00	1,36E-01	MYC, MXD1, ODC1
Methane Metabolism	1,58E00	4,55E-02	PDIA6, PRDX1, SHMT2
Regulation of eIF4 and p70S6K Signaling	1,57E00	6,72E-02	PPP2R5C, PIK3R1, EIF4A1, EIF3I (includes EG:8668), ITGA5, AKT3, EIF2B3, EIF4G1, EIF2S1
Prolactin Signaling	1,56E00	9,09E-02	MYC, SOCS1, STAT5A, PLCG2, PIK3R1, STAT3, TCF7
Death Receptor Signaling	1,55E00	9,38E-02	TANK, NFKBIA, NFKB2, NFKB1, TNF, FAS
Methionine Metabolism	1,53E00	5E-02	SRM, SMS, MAT2A, MARS
Natural Killer Cell Signaling	1,53E00	7,02E-02	KLRB1, PLCG2, PIK3R1, AKT3, SH2D1B, FCGR3A, INPP5D, CD300A
MIF-mediated Glucocorticoid Regulation	1,48E00	1,05E-01	PLA2G6, NFKBIA, NFKB2, NFKB1
Colorectal Cancer Metastasis Signaling	1,48E00	6,25E-02	PRKACB, TLR1, IFNG, PIK3R1, SMAD3, IL6, STAT3, NFKB2, NFKB1, MLH1, TCF7, MYC, BCL2L1, AKT3, TNF, PTGER4
Alanine and Aspartate Metabolism	1,48E00	5,68E-02	ADSL, KARS, GOT1, AARS, ASNS
Endoplasmic Reticulum Stress Pathway	1,44E00	1,67E-01	DNAJC3, EIF2S1, HSPA5
Urea Cycle and Metabolism of Amino Groups	1,43E00	5E-02	SRM, SMS, ALDH18A1, ODC1
Graft-versus-Host Disease Signaling	1,38E00	8,16E-02	IFNG, IL6, TNF, FAS
Ceramide Signaling	1,38E00	7,87E-02	PPP2R5C, PIK3R1, S1PR1, AKT3, NFKB2, NFKB1, TNF
PXR/RXR Activation	1,38E00	6,59E-02	PRKACB, ABCB1, CPT1A, AKT3, IL6, TNF
Estrogen-Dependent Breast Cancer Signaling	1,35E00	8,33E-02	STAT5A, PIK3R1, IGF1R, AKT3, NFKB2, NFKB1
TWEAK Signaling	1,34E00	1,05E-01	NFKBIA, NFKB2, NFKB1, TRAF1
Toll-like Receptor Signaling	1,33E00	9,26E-02	TLR1, NFKBIA, NFKB2, NFKB1, IRAK2
HMGB1 Signaling	1,3E00	8E-02	IFNG, ICAM1, PIK3R1, MYST4, AKT3, NFKB2, NFKB1, TNF
TNFR1 Signaling	1,29E00	9,62E-02	TANK, NFKBIA, NFKB2, NFKB1, TNF
EIF2 Signaling	1,28E00	6,8E-02	PIK3R1, EIF4A1, EIF3I (includes EG:8668), AKT3, EIF2B3, EIF4G1, EIF2S1
PPAR Signaling	1,28E00	7,14E-02	STAT5A, NFKBIA, HSP90AB1, NFKB2, PDGFD, NFKB1, TNF
Production of Nitric Oxide and Reactive Oxygen Species in Macrophages	1,27E00	5,88E-02	IFNG, NFKBIA, PPP2R5C, PLCG2, PIK3R1, AKT3, MAP3K8, IRF8, NFKB2, NFKB1, TNF
Non-Small Cell Lung Cancer Signaling	1,26E00	7,41E-02	TFDP1, PA2G4, PIK3R1, CDK4, CDK6, AKT3
Growth Hormone Signaling	1,23E00	8,33E-02	SOCS1, STAT5A, PLCG2, PIK3R1, IGF1R, STAT3
VEGF Signaling	1,23E00	7,07E-02	BCL2L1, PLCG2, PIK3R1, AKT3, EIF2B3, HIF1A, EIF2S1
CD27 Signaling in Lymphocytes	1,23E00	8,77E-02	BCL2L1, NFKBIA, MAP3K8, NFKB2, NFKB1
April Mediated Signaling	1,21E00	9,52E-02	NFKBIA, NFKB2, NFKB1, TRAF1
Angiopoietin Signaling	1,21E00	7,89E-02	STAT5A, NFKBIA, PIK3R1, AKT3, NFKB2, NFKB1
PDGF Signaling	1,18E00	7,69E-02	MYC, PLCG2, PIK3R1, STAT3, PDGFD, INPP5D
MIF Regulation of Innate Immunity	1,18E00	8,7E-02	PLA2G6, NFKBIA, NFKB2, NFKB1
Thrombopoietin Signaling	1,17E00	8,2E-02	MYC, STAT5A, PLCG2, PIK3R1, STAT3
LXR/RXR Activation	1,15E00	6,98E-02	LDLR, FASN, NFKB2, IL6, NFKB1, TNF
Role of RIG1-like Receptors in Antiviral Innate Immunity	1,14E00	7,84E-02	TANK, NFKBIA, NFKB2, NFKB1
Renin-Angiotensin Signaling	1,13E00	6,56E-02	PRKACB, PLCG2, PIK3R1, STAT3, CCL5, NFKB2, NFKB1, TNF
Role of MAPK Signaling in the Pathogenesis of Influenza	1,13E00	8E-02	CXCL10, PLA2G6, IFNG, AKT3, CCL5, TNF
Systemic Lupus Erythematosus Signaling	1,11E00	4,91E-02	PLCG2, PIK3R1, AKT3, IL6, TNF, FCGR3A, INPP5D, PIM2 (includes EG:11040)
IL-2 Signaling	1,11E00	8,33E-02	SOCS1, STAT5A, PIK3R1, AKT3, IL2RA
B Cell Activating Factor Signaling	1,11E00	9,09E-02	NFKBIA, NFKB2, NFKB1, TRAF1
Tumoricidal Function of Hepatic Natural Killer Cells	1,11E00	1,25E-01	SERPINB9, ICAM1, FAS
NF-κB Activation by Viruses	1,1E00	7,23E-02	NFKBIA, PIK3R1, ITGA5, AKT3, NFKB2, NFKB1
Hepatic Cholestasis	1,08E00	5,45E-02	PRKACB, ABCB1, IFNG, NFKBIA, NFKB2, IL6, NFKB1, TNF, IRAK2
Glioblastoma Multiforme Signaling	1,08E00	6,06E-02	MYC, PLCG2, PIK3R1, CDK4, IGF1R, CDK6, AKT3, PLCL2, CDKN1B, PDGFD
IL-15 Production	1,06E00	1E-01	TXK, NFKB2, NFKB1
Leptin Signaling in Obesity	1,06E00	7,14E-02	PRKACB, PLCG2, PIK3R1, AKT3, PLCL2, STAT3
PI3K Signaling in B Lymphocytes	1,05E00	6,12E-02	NFKBIA, PLCG2, PIK3R1, AKT3, PLCL2, NFKB2, PLEKHA2 (includes EG:59339), NFKB1, INPP5D
Arginine and Proline Metabolism	1,03E00	3,28E-02	SRM, SMS, P4HB, GOT1, ODC1, EPRS
PPARα/RXRα Activation	1,03E00	5,56E-02	PRKACB, NFKBIA, HSP90AB1, PLCG2, FASN, SMAD3, PLCL2, NFKB2, IL6, NFKB1
Myc Mediated Apoptosis Signaling	1,03E00	7,69E-02	MYC, PIK3R1, IGF1R, AKT3, FAS
Type II Diabetes Mellitus Signaling	1,02E00	5E-02	SOCS1, NFKBIA, SLC27A2, PIK3R1, AKT3, NFKB2, NFKB1, TNF
P2Y Purigenic Receptor Signaling Pathway	1E00	5,88E-02	PRKACB, MYC, PLCG2, PIK3R1, AKT3, PLCL2, NFKB2, NFKB1
VDR/RXR Activation	9,91E-01	7,5E-02	CXCL10, IFNG, IL1RL1, MXD1, CCL5, CDKN1B
Nitric Oxide Signaling in the Cardiovascular System	9,91E-01	6,06E-02	PRKACB, HSP90AB1, PIK3R1, AKT3, SLC7A1, ATP2A2
IL-22 Signaling	9,8E-01	1,07E-01	STAT5A, AKT3, STAT3
Antiproliferative Role of TOB in T Cell Signaling	9,8E-01	1,15E-01	PABPC4, SMAD3, CDKN1B
Interferon Signaling	9,8E-01	1E-01	SOCS1, IFNG, PTPN2
Hypoxia Signaling in the Cardiovascular System	9,77E-01	7,14E-02	P4HB, NFKBIA, HSP90AB1, UBE2L3, HIF1A
RAN Signaling	9,59E-01	8,7E-02	RAN, IPO5
Allograft Rejection Signaling	9,42E-01	3,12E-02	IFNG, TNF, FAS
Inositol Phosphate Metabolism	9,05E-01	5,08E-02	PIM1, PLCG2, PIK3R1, CDK4, CDK6, MAP3K8, LIMK2, PLCL2, INPP5D
Nucleotide Sugars Metabolism	9,05E-01	2,7E-02	GALT, PNPT1
JAK/Stat Signaling	8,84E-01	7,58E-02	SOCS1, STAT5A, PIK3R1, AKT3, STAT3
GM-CSF Signaling	8,84E-01	7,25E-02	BCL2L1, PIM1, PIK3R1, AKT3, STAT3
Sonic Hedgehog Signaling	8,73E-01	9,09E-02	PRKACB, ARRB2, PTCH1
Relaxin Signaling	8,54E-01	5,3E-02	PRKACB, NFKBIA, GNA15, PIK3R1, AKT3, PDE4B, NFKB2, NFKB1
PAK Signaling	8,52E-01	5,66E-02	PAK1IP1, PIK3R1, ITGA5, LIMK2, PDGFD, TNF
B Cell Receptor Signaling	8,48E-01	5,77E-02	BCL2L1, NFKBIA, PLCG2, PIK3R1, AKT3, MAP3K8, NFKB2, NFKB1, INPP5D
RAR Activation	8,46E-01	5,52E-02	PRKACB, STAT5A, PRMT1, PIK3R1, SMAD3, PNRC1, AKT3, NFKB2, NFKB1, ZBTB16
Role of Cytokines in Mediating Communication between Immune Cells	8,43E-01	7,14E-02	IFNG, IL26, IL6, TNF
14-3-3-mediated Signaling	8,34E-01	6,03E-02	TUBB2C, PLCG2, PIK3R1, AKT3, PLCL2, CDKN1B, TNF
NRF2-mediated Oxidative Stress Response	8,33E-01	5,41E-02	USP14, PRDX1, STIP1, PIK3R1, DNAJB11, VCP, CCT7, DNAJC3, DNAJB9, DNAJA1
Aminophosphonate Metabolism	8,1E-01	4,62E-02	METTL1, PRMT5, FTSJ1
Oncostatin M Signaling	8,1E-01	8,57E-02	STAT5A, MT2A, STAT3
Role of CHK Proteins in Cell Cycle Checkpoint Control	8,1E-01	8,57E-02	PCNA, CHEK1, RFC3
Phenylalanine, Tyrosine and Tryptophan Biosynthesis	8,09E-01	2,99E-02	GOT1, FARSB
Fcγ Receptor-mediated Phagocytosis in Macrophages and Monocytes	7,98E-01	5,94E-02	PLA2G6, PIK3R1, AKT3, FYB, FCGR3A, INPP5D
Androgen Signaling	7,87E-01	4,86E-02	PRKACB, CALR, GNA15, SMAD3, NFKB2, NFKB1, POLR2K
Airway Inflammation in Asthma	7,82E-01	1,67E-01	TNF
IL-1 Signaling	7,81E-01	5,66E-02	PRKACB, NFKBIA, GNA15, NFKB2, NFKB1, IRAK2
Endometrial Cancer Signaling	7,73E-01	6,78E-02	MYC, PIK3R1, AKT3, MLH1
Acute Phase Response Signaling	7,72E-01	5,62E-02	SOCS1, NFKBIA, PIK3R1, NOLC1, AKT3, STAT3, NFKB2, IL6, NFKB1, TNF
AMPK Signaling	7,69E-01	4,79E-02	PRKACB, CPT1A, PPP2R5C, FASN, PIK3R1, AKT3, AK2, PPAT
Ovarian Cancer Signaling	7,69E-01	5,63E-02	PRKACB, TFDP1, PA2G4, PIK3R1, CDK4, AKT3, MLH1, TCF7
RANK Signaling in Osteoclasts	7,65E-01	6,12E-02	NFKBIA, PIK3R1, AKT3, MAP3K8, NFKB2, NFKB1
IL-3 Signaling	7,63E-01	6,76E-02	STAT5A, PIK3R1, AKT3, STAT3, INPP5D
FLT3 Signaling in Hematopoietic Progenitor Cells	7,63E-01	6,58E-02	STAT5A, PIK3R1, AKT3, STAT3, INPP5D
Tyrosine Metabolism	7,63E-01	2,48E-02	METTL1, PRMT5, FTSJ1, GOT1, ADHFE1
Cell Cycle Regulation by BTG Family Proteins	7,53E-01	8,33E-02	PRMT1, PPP2R5C, CDK4
Phenylalanine Metabolism	7,53E-01	2,75E-02	DHCR24, PRDX1, GOT1
TR/RXR Activation	7,49E-01	6,06E-02	LDLR, SREBF2, FASN, PIK3R1, AKT3, HIF1A
Clathrin-mediated Endocytosis Signaling	7,32E-01	5,33E-02	HSPA8, ARRB2, LDLR, F2R, PIK3R1, ITGA5, TFRC, DAB2, PDGFD
p38 MAPK Signaling	7,17E-01	6,25E-02	MYC, PLA2G6, TIFA, TNF, FAS, IRAK2
IL-17 Signaling	7,09E-01	6,58E-02	CXCL10, PIK3R1, AKT3, IL6, NFKB1
Tight Junction Signaling	7,09E-01	5,39E-02	PRKACB, EPB41, PPP2R5C, CDK4, CSTF2 (includes EG:1478), AKT3, NFKB2, NFKB1, TNF
Neuroprotective Role of THOP1 in Alzheimer's Disease	7,01E-01	5,56E-02	PRKACB, IFNG, IDE
Fc Epsilon RI Signaling	6,87E-01	5,71E-02	PLA2G6, PLCG2, PIK3R1, AKT3, TNF, INPP5D
HGF Signaling	6,73E-01	5,71E-02	PLCG2, PIK3R1, AKT3, MAP3K8, STAT3, IL6
T Cell Receptor Signaling	6,73E-01	5,5E-02	TXK, NFKBIA, PIK3R1, NFKB2, NFKB1, CTLA4
Antigen Presentation Pathway	6,58E-01	5,13E-02	CALR, PSMB6
Regulation of IL-2 Expression in Activated and Anergic T Lymphocytes	6,44E-01	5,56E-02	NFKBIA, PLCG2, SMAD3, NFKB2, NFKB1
FcγRIIB Signaling in B Lymphocytes	6,31E-01	5,17E-02	PLCG2, PIK3R1, INPP5D
Thyroid Cancer Signaling	6,31E-01	6,38E-02	CXCL10, MYC, TCF7
CCR5 Signaling in Macrophages	6,15E-01	4,3E-02	PLCG2, CCL5, CCL3, FAS
Aldosterone Signaling in Epithelial Cells	6,14E-01	5,15E-02	HSPA8, PLCG2, PIK3R1, PLCL2, HSPA5
Docosahexaenoic Acid (DHA) Signaling	6,09E-01	6E-02	BCL2L1, PIK3R1, AKT3
Nicotinate and Nicotinamide Metabolism	6,04E-01	4,41E-02	PIM1, CDK4, CDK6, ENPP5, MAP3K8, LIMK2
Melanoma Signaling	5,88E-01	6,25E-02	PIK3R1, CDK4, AKT3
Eicosanoid Signaling	5,82E-01	4,82E-02	PLA2G6, PTGDR, PTGER4, DPEP2
Sphingosine-1-phosphate Signaling	5,79E-01	5,08E-02	PLCG2, PIK3R1, S1PR1, AKT3, PLCL2, PDGFD
Virus Entry via Endocytic Pathways	5,71E-01	5,1E-02	PLCG2, PIK3R1, CD55, ITGA5, TFRC
Ubiquinone Biosynthesis	5,66E-01	3,36E-02	NDUFAB1, METTL1, PRMT5, FTSJ1
Macropinocytosis Signaling	5,66E-01	5,41E-02	PLCG2, PIK3R1, ITGA5, PDGFD
MSP-RON Signaling Pathway	5,5E-01	6E-02	IFNG, PIK3R1, TNF
PKCθ Signaling in T Lymphocytes	5,43E-01	4,26E-02	NFKBIA, PLCG2, PIK3R1, MAP3K8, NFKB2, NFKB1
ERK/MAPK Signaling	5,35E-01	4,62E-02	PRKACB, MYC, PLA2G6, PPP2R5C, PLCG2, PIK3R1, ITGA5, DUSP4, STAT3
IL-4 Signaling	5,21E-01	5,33E-02	SOCS1, PIK3R1, AKT3, INPP5D
Androgen and Estrogen Metabolism	5,21E-01	2,82E-02	METTL1, PRMT5, FTSJ1, ARSB
CD28 Signaling in T Helper Cells	5,2E-01	4,48E-02	NFKBIA, PIK3R1, AKT3, NFKB2, NFKB1, CTLA4
Airway Pathology in Chronic Obstructive Pulmonary Disease	5,19E-01	1,11E-01	TNF
Galactose Metabolism	4,97E-01	2,61E-02	HK2, GALT, MGAM
Biosynthesis of Steroids	4,96E-01	1,56E-02	SQLE, IDI1
Glycolysis/Gluconeogenesis	4,82E-01	3,52E-02	HK2, ACSS1, ADHFE1, LDHB, BPGM
LPS-stimulated MAPK Signaling	4,79E-01	5E-02	NFKBIA, PIK3R1, NFKB2, NFKB1
Role of NFAT in Regulation of the Immune Response	4,66E-01	3,96E-02	NFKBIA, GNA15, PLCG2, PIK3R1, AKT3, NFKB2, NFKB1, FCGR3A
mTOR Signaling	4,66E-01	4,4E-02	PPP2R5C, PIK3R1, EIF4A1, EIF3I (includes EG:8668), AKT3, HIF1A, EIF4G1
Chemokine Signaling	4,66E-01	5,33E-02	CXCR4, PLCG2, LIMK2, CCL5
ATM Signaling	4,49E-01	5,66E-02	GADD45B, NFKBIA, CHEK1
Gα12/13 Signaling	4,48E-01	4,72E-02	NFKBIA, F2R, PIK3R1, AKT3, NFKB2, NFKB1
Thrombin Signaling	4,44E-01	4,37E-02	F2R, GNA15, PLCG2, PIK3R1, AKT3, PLCL2, NFKB2, GATA3, NFKB1
Dopamine Receptor Signaling	4,41E-01	4,3E-02	PRKACB, GCH1, PPP2R5C, NCS1
Lysine Biosynthesis	4,4E-01	1,52E-02	KARS
Histidine Metabolism	4,35E-01	2,5E-02	METTL1, PRMT5, FTSJ1
G-Protein Coupled Receptor Signaling	4,32E-01	4,5E-02	PRKACB, NFKBIA, PIK3R1, AKT3, DUSP4, MAP3K8, STAT3, PDE4B, NFKB2, NFKB1
p70S6K Signaling	4,29E-01	4,51E-02	F2R, PPP2R5C, PLCG2, PIK3R1, AKT3, PLCL2
Ephrin Receptor Signaling	4,18E-01	4,04E-02	GNA15, CXCR4, ITGA5, AKT3, LIMK2, EPHA4, STAT3, PDGFD
IL-8 Signaling	4,1E-01	4,26E-02	BCL2L1, ICAM1, CCND2, PIK3R1, AKT3, LIMK2, NFKB1, IRAK2
Valine, Leucine and Isoleucine Biosynthesis	4,08E-01	2,27E-02	IARS
Fatty Acid Biosynthesis	4,08E-01	1,96E-02	FASN
HER-2 Signaling in Breast Cancer	4,06E-01	4,94E-02	PIK3R1, CDK6, AKT3, CDKN1B
Inositol Metabolism	4,06E-01	4,12E-02	DHCR24, SC4MOL, ADHFE1, DEGS1
Insulin Receptor Signaling	3,93E-01	4,23E-02	PRKACB, TRIP10, PIK3R1, AKT3, EIF2B3, INPP5D
Rac Signaling	3,79E-01	4,03E-02	PIK3R1, ITGA5, LIMK2, NFKB2, NFKB1
Cleavage and Polyadenylation of Pre-mRNA	3,79E-01	8,33E-02	CSTF2 (includes EG:1478)
ILK Signaling	3,67E-01	4,26E-02	MYC, PPP2R5C, PIK3R1, AKT3, HIF1A, NFKB2, NFKB1, TNF
Notch Signaling	3,66E-01	4,65E-02	FURIN, RBPJ
RhoA Signaling	3,62E-01	4,55E-02	ARHGAP9, IGF1R, LIMK2, SEPT9, SEPT6
Role of Osteoblasts, Osteoclasts and Chondrocytes in Rheumatoid Arthritis	3,61E-01	4,24E-02	IFNG, NFKBIA, PIK3R1, ITGA5, AKT3, IL6, NFKB1, TNF, TCF7, IL18R1
Role of NFAT in Cardiac Hypertrophy	3,54E-01	3,83E-02	PRKACB, HDAC2, PLCG2, PIK3R1, IGF1R, AKT3, PLCL2, IL6
Parkinson's Signaling	3,53E-01	5,88E-02	PARK7
Glycerophospholipid Metabolism	3,53E-01	3,12E-02	AGPAT4, PLA2G6, DGKD, PLCG2, GOT1, PLCL2
Human Embryonic Stem Cell Pluripotency	3,53E-01	3,87E-02	PIK3R1, SMAD3, S1PR1, AKT3, PDGFD, TCF7
Glycosaminoglycan Degradation	3,37E-01	2,82E-02	PNPT1, ARSB
Primary Immunodeficiency Signaling	3,37E-01	3,17E-02	IL7R, ICOS
Melanocyte Development and Pigmentation Signaling	3,35E-01	4,44E-02	PRKACB, PLCG2, PIK3R1, KIT
Lipid Antigen Presentation by CD1	3,3E-01	4,35E-02	CALR
Role of Lipids/Lipid Rafts in the Pathogenesis of Influenza	3,3E-01	3,33E-02	IFNG
Bladder Cancer Signaling	3,26E-01	4,44E-02	MYC, TFDP1, PA2G4, CDK4
FAK Signaling	3,26E-01	3,92E-02	PLCG2, PIK3R1, ITGA5, AKT3
Phospholipid Degradation	3,17E-01	3,81E-02	PLA2G6, DGKD, PLCG2, PLCL2
IGF-1 Signaling	3,09E-01	3,92E-02	PRKACB, PIK3R1, IGF1R, AKT3
CTLA4 Signaling in Cytotoxic T Lymphocytes	3E-01	4E-02	PPP2R5C, PIK3R1, AKT3, CTLA4
G Beta Gamma Signaling	2,92E-01	3,36E-02	PRKACB, GNA15, PLCG2, AKT3
Folate Biosynthesis	2,89E-01	1,25E-02	GCH1
Xenobiotic Metabolism Signaling	2,86E-01	3,38E-02	ABCB1, PPP2R5C, HSP90AB1, PIK3R1, MAP3K8, ALDH18A1, NFKB2, IL6, NFKB1, TNF
Propanoate Metabolism	2,85E-01	2,31E-02	DHCR24, ACSS1, LDHB
Starch and Sucrose Metabolism	2,85E-01	1,54E-02	HK2, ENPP5, MGAM
Tryptophan Metabolism	2,84E-01	1,98E-02	WARS, DHCR24, METTL1, PRMT5, FTSJ1
Huntington's Disease Signaling	2,76E-01	3,72E-02	HSPA8, BCL2L1, HDAC2, PIK3R1, HSPA9, IGF1R, AKT3, HSPA5, POLR2K
CREB Signaling in Neurons	2,71E-01	3,54E-02	PRKACB, GNA15, PLCG2, PIK3R1, AKT3, PLCL2, POLR2K
Glycerolipid Metabolism	2,69E-01	2,56E-02	AGPAT4, DGKD, ADHFE1, AOAH
Melatonin Signaling	2,67E-01	3,9E-02	PRKACB, PLCG2, PLCL2
Cyanoamino Acid Metabolism	2,55E-01	1,56E-02	SHMT2
Renal Cell Carcinoma Signaling	2,51E-01	4,05E-02	PIK3R1, AKT3, HIF1A
EGF Signaling	2,43E-01	3,92E-02	PIK3R1, STAT3
CNTF Signaling	2,34E-01	3,7E-02	PIK3R1, STAT3
DNA Methylation and Transcriptional Repression Signaling	2,26E-01	4,35E-02	HDAC2
B Cell Development	2,26E-01	2,7E-02	IL7R
Nitrogen Metabolism	2,25E-01	1,5E-02	GCSH, ASNS
Cysteine Metabolism	2,25E-01	2,27E-02	GOT1, LDHB
Pantothenate and CoA Biosynthesis	2,01E-01	1,56E-02	ENPP5
